# Supplementary material for: RPA complexes in Caenorhabditis elegans meiosis; unique roles in replication, meiotic recombination and apoptosis
Source: Nucleic Acids Res. 2021 Jan 21;49(4):2005–26. doi: 10.1093/nar/gkaa1293 (PMC7913698; doi:10.1093/nar/gkaa1293)
Supplement: gkaa1293_Supplemental_Files [file gkaa1293_supplemental_files.zip]

Archive with 2 entries (2 files):
- Hefel 2020- Sup-R2.pdf
- RPA-1 Figures Statitsics-Revision-R2.xlsx
