# Supplementary material for: RPA complexes in Caenorhabditis elegans meiosis; unique roles in replication, meiotic recombination and apoptosis
Source: Nucleic Acids Res. 2021 Jan 21;49(4):2005–26. doi: 10.1093/nar/gkaa1293 (PMC7913698; doi:10.1093/nar/gkaa1293)
Supplement: gkaa1293_Supplemental_Files [file gkaa1293_supplemental_files.zip › RPA-1 Figures Statitsics-Revision-R2.xlsx]

## Sheet: Figure 1
1B			1C												1E							Figure-1F percent of nuclei with pcn1									Figure-1G percentofnucleiwithph3_percentofnucleiwithph3							Figure-1H nuclearvolume_PMT
P value and statistical significance			Table Analyzed	Figure-1C ROW RPA subunits localization in PMT												wild type	rpa-2	rpa-4	rpa-2;rpa-4				wild type	rpa-2	rpa-4	rpa-2;rpa-4						wild type	rpa-2	rpa-4	rpa-2;rpa-4				wild type	rpa-2	rpa-4	rpa-2;rpa-4
Test	Chi-square														Number of values	24	24	25	21			Number of values	12	10	12	10					Number of values	12	14	13	11			Number of values	20	25	20	22
Chi-square, df	38.34, 2		Table Analyzed	Figure-1C ROW RPA subunits localization in PMT			Table Analyzed	Figure-1C ROW RPA subunits localization in PMT			Table Analyzed	Figure-1C ROW RPA subunits localization in PMT
P value	<0.0001														Minimum	153	78	212	45			Minimum	32.01	22.67	39.1	12.15					Minimum	0.738	0.7874	2.143	1.25			Minimum	6.442	18.87	7.44	25.51
P value summary	****		P value and statistical significance				P value and statistical significance				P value and statistical significance				Maximum	328	233	329	127			25% Percentile	42.73	24.35	42.7	21.41					25% Percentile	2.179	2.708	2.713	3.937			25% Percentile	10.12	29.33	11.05	40.41
One- or two-sided	NA		Test	Fisher's exact test			Test	Fisher's exact test			Test	Fisher's exact test			Range	175	155	117	82			Median	53.57	31.56	47.44	28.99					Median	2.552	4.262	3.297	5.208			Median	14.78	39.28	13.08	54.86
Statistically significant (P < 0.05)?	Yes		P value	0.0218			P value	<0.0001			P value	<0.0001										75% Percentile	57.43	41.82	54.94	32.41					75% Percentile	3.245	5.552	4.529	5.882			75% Percentile	17.05	48.22	16.68	68.93
			P value summary	*			P value summary	****			P value summary	****			Mean	244.3	129.3	273.8	77.9			Maximum	64.53	50	59.78	37.14					Maximum	4.225	6.731	6.714	12.5			Maximum	22.34	66.49	20.17	85.77
Data analyzed			One- or two-sided	Two-sided			One- or two-sided	Two-sided			One- or two-sided	Two-sided			Std. Deviation	49.49	33.75	31.83	20.28			Range	32.52	27.33	20.68	24.99					Range	3.487	5.943	4.571	11.25			Range	15.9	47.62	12.73	60.26
Number of rows	3		Statistically significant (P < 0.05)?	Yes			Statistically significant (P < 0.05)?	Yes			Statistically significant (P < 0.05)?	Yes			Std. Error of Mean	10.1	6.889	6.366	4.426
Number of columns	2																					Mean	49.92	32.97	48.4	27.25					Mean	2.62	4.195	3.653	5.233			Mean	13.94	39.01	13.57	53.79
			Data analyzed	RPA1	RPA2	Total	Data analyzed	RPA1	RPA4	Total	Data analyzed	RPA2	RPA4	Total								Std. Deviation	10.07	9.221	6.864	7.484					Std. Deviation	1.079	1.731	1.255	2.851			Std. Deviation	4.61	12	3.295	17.73
			positive	379	175	554	positive	379	1	380	positive	175	1	176								Std. Error of Mean	2.908	2.916	1.982	2.367					Std. Error of Mean	0.3113	0.4627	0.348	0.8595			Std. Error of Mean	1.031	2.401	0.7369	3.781
			Negative	57	44	101	Negative	57	197	254	Negative	44	197	241	Number of families	1
			Total	436	219	655	Total	436	198	634	Total	219	198	417	Number of comparisons per family	6						Sum	599.1	329.7	580.8	272.5					Sum	31.44	58.73	47.49	57.57			Sum	278.8	975.3	271.4	1183
															Q	0.05
			Percentage of row total	RPA1	RPA2		Percentage of row total	RPA1	RPA4		Percentage of row total	RPA2	RPA4
			positive	68.41%	31.59%		positive	99.74%	0.26%		positive	99.43%	0.57%		Two-stage linear step-up procedure of Benjamini, Krieger and Yekutieli	Mean rank diff.	Discovery?	q value	Individual P Value												Number of families	1						Number of families	1
			Negative	56.44%	43.56%		Negative	22.44%	77.56%		Negative	18.26%	81.74%		wild type vs. rpa-2	31.85	Yes	<0.0001	<0.0001	A-B		Number of families	1								Number of comparisons per family	6						Number of comparisons per family	6
															wild type vs. rpa-4	-9.978	Yes	0.0351	0.2005	A-C		Number of comparisons per family	6								Q	0.05						Alpha	0.05
			Percentage of column total	RPA1	RPA2		Percentage of column total	RPA1	RPA4		Percentage of column total	RPA2	RPA4		wild type vs. rpa-2;rpa-4	51.76	Yes	<0.0001	<0.0001	A-D		Q	0.05
			positive	86.93%	79.91%		positive	86.93%	0.51%		positive	79.91%	0.51%		rpa-2 vs. rpa-4	-41.83	Yes	<0.0001	<0.0001	B-C											Two-stage linear step-up procedure of Benjamini, Krieger and Yekutieli	Mean rank diff.	Discovery?	q value	Individual P Value			Dunn's multiple comparisons test	Mean rank diff.	Significant?	Summary	Adjusted P Value
			Negative	13.07%	20.09%		Negative	13.07%	99.49%		Negative	20.09%	99.49%		rpa-2 vs. rpa-2;rpa-4	19.9	Yes	0.0031	0.0146	B-D		Two-stage linear step-up procedure of Benjamini, Krieger and Yekutieli	Mean Diff.	Discovery?	q value	Individual P Value					wild type vs. rpa-2	-14.77	Yes	0.021	0.01	A-B		wild type vs. rpa-2	-37.11	Yes	****	<0.0001	A-B
															rpa-4 vs. rpa-2;rpa-4	61.73	Yes	<0.0001	<0.0001	C-D		wild type vs. rpa-2	16.95	Yes	<0.0001	<0.0001	A-B				wild type vs. rpa-4	-10.2	No	0.1126	0.0804	A-C		wild type vs. rpa-4	1.3	No	ns	>0.9999	A-C
			Percentage of grand total	RPA1	RPA2		Percentage of grand total	RPA1	RPA4		Percentage of grand total	RPA2	RPA4									wild type vs. rpa-4	1.521	No	0.2325	0.6642	A-C				wild type vs. rpa-2;rpa-4	-19.72	Yes	0.005	0.0012	A-D		wild type vs. rpa-2;rpa-4	-48.98	Yes	****	<0.0001	A-D
			positive	57.86%	26.72%		positive	59.78%	0.16%		positive	41.97%	0.24%		Test details	Mean rank 1	Mean rank 2	Mean rank diff.	n1	n2		wild type vs. rpa-2;rpa-4	22.67	Yes	<0.0001	<0.0001	A-D				rpa-2 vs. rpa-4	4.566	No	0.2912	0.4161	B-C		rpa-2 vs. rpa-4	38.41	Yes	****	<0.0001	B-C
			Negative	8.70%	6.72%		Negative	8.99%	31.07%		Negative	10.55%	47.24%		wild type vs. rpa-2	64.54	32.69	31.85	24	24		rpa-2 vs. rpa-4	-15.43	Yes	<0.0001	0.0001	B-C				rpa-2 vs. rpa-2;rpa-4	-4.948	No	0.2912	0.3995	B-D		rpa-2 vs. rpa-2;rpa-4	-11.87	No	ns	0.648	B-D
															wild type vs. rpa-4	64.54	74.52	-9.978	24	25		rpa-2 vs. rpa-2;rpa-4	5.717	No	0.0594	0.1414	B-D				rpa-4 vs. rpa-2;rpa-4	-9.514	No	0.1167	0.1111	C-D		rpa-4 vs. rpa-2;rpa-4	-50.28	Yes	****	<0.0001	C-D
															wild type vs. rpa-2;rpa-4	64.54	12.79	51.76	24	21		rpa-4 vs. rpa-2;rpa-4	21.15	Yes	<0.0001	<0.0001	C-D
															rpa-2 vs. rpa-4	32.69	74.52	-41.83	24	25											Test details	Mean rank 1	Mean rank 2	Mean rank diff.	n1	n2		Test details	Mean rank 1	Mean rank 2	Mean rank diff.	n1	n2	Z
															rpa-2 vs. rpa-2;rpa-4	32.69	12.79	19.9	24	21		Test details	Mean 1	Mean 2	Mean Diff.	SE of diff.	n1	n2	t	DF	wild type vs. rpa-2	14.38	29.14	-14.77	12	14		wild type vs. rpa-2	21.25	58.36	-37.11	20	25	4.897
															rpa-4 vs. rpa-2;rpa-4	74.52	12.79	61.73	25	21		wild type vs. rpa-2	49.92	32.97	16.95	3.648	12	10	4.647	40	wild type vs. rpa-4	14.38	24.58	-10.2	12	13		wild type vs. rpa-4	21.25	19.95	1.3	20	20	0.1628
																						wild type vs. rpa-4	49.92	48.4	1.521	3.479	12	12	0.4373	40	wild type vs. rpa-2;rpa-4	14.38	34.09	-19.72	12	11		wild type vs. rpa-2;rpa-4	21.25	70.23	-48.98	20	22	6.276
																						wild type vs. rpa-2;rpa-4	49.92	27.25	22.67	3.648	12	10	6.214	40	rpa-2 vs. rpa-4	29.14	24.58	4.566	14	13		rpa-2 vs. rpa-4	58.36	19.95	38.41	25	20	5.069
																						rpa-2 vs. rpa-4	32.97	48.4	-15.43	3.648	10	12	4.23	40	rpa-2 vs. rpa-2;rpa-4	29.14	34.09	-4.948	14	11		rpa-2 vs. rpa-2;rpa-4	58.36	70.23	-11.87	25	22	1.607
															Column B	rpa-2	rpa-4	rpa-2;rpa-4	rpa-4	rpa-2;rpa-4	rpa-2;rpa-4	rpa-2 vs. rpa-2;rpa-4	32.97	27.25	5.717	3.811	10	10	1.5	40	rpa-4 vs. rpa-2;rpa-4	24.58	34.09	-9.514	13	11		rpa-4 vs. rpa-2;rpa-4	19.95	70.23	-50.28	20	22	6.443
															vs.	vs.	vs.	vs.	vs.	vs.	vs.	rpa-4 vs. rpa-2;rpa-4	48.4	27.25	21.15	3.648	12	10	5.797	40
															Column A	wild type	wild type	wild type	rpa-2	rpa-2	rpa-4
																																Figure-1G percentofnucleiwithph3_percentofnucleiwithph3	Figure-1G percentofnucleiwithph3_percentofnucleiwithph3	Figure-1G percentofnucleiwithph3_percentofnucleiwithph3	Figure-1G percentofnucleiwithph3_percentofnucleiwithph3	Figure-1G percentofnucleiwithph3_percentofnucleiwithph3	Figure-1G percentofnucleiwithph3_percentofnucleiwithph3
															Mann Whitney test
															P value	<0.0001	0.0196	<0.0001	<0.0001	<0.0001	<0.0001										Column B	rpa-2	rpa-4	rpa-2;rpa-4	rpa-4	rpa-2;rpa-4	rpa-2;rpa-4	Column B	rpa-2	rpa-4	rpa-2;rpa-4	rpa-4	rpa-2;rpa-4	rpa-2;rpa-4
															Exact or approximate P value?	Exact	Exact	Exact	Exact	Exact	Exact										vs.	vs.	vs.	vs.	vs.	vs.	vs.	vs.	vs.	vs.	vs.	vs.	vs.	vs.
															P value summary	****	*	****	****	****	****										Column A	wild type	wild type	wild type	rpa-2	rpa-2	rpa-4	Column A	wild type	wild type	wild type	rpa-2	rpa-2	rpa-4
															Significantly different (P < 0.05)?	Yes	Yes	Yes	Yes	Yes	Yes
															One- or two-tailed P value?	Two-tailed	Two-tailed	Two-tailed	Two-tailed	Two-tailed	Two-tailed										Mann Whitney test							Unpaired t test with Welch's correction
															Sum of ranks in column A,B	861 , 315	484 , 741	804 , 231	303 , 922	766.5 , 268.5	850 , 231	Column B	rpa-2	rpa-4	rpa-2;rpa-4	rpa-4	rpa-2;rpa-4	rpa-2;rpa-4			P value	0.0148	0.0267	0.0036	0.3499	0.3952	0.0629	P value	<0.0001	0.7706	<0.0001	<0.0001	0.0022	<0.0001
															Mann-Whitney U	15	184	0	3	37.5	0	vs.	vs.	vs.	vs.	vs.	vs.	vs.			Exact or approximate P value?	Exact	Exact	Exact	Exact	Exact	Exact	P value summary	****	ns	****	****	**	****
																						Column A	wild type	wild type	wild type	rpa-2	rpa-2	rpa-4			P value summary	*	*	**	ns	ns	ns	Significantly different (P < 0.05)?	Yes	No	Yes	Yes	Yes	Yes
															Difference between medians																Significantly different (P < 0.05)?	Yes	Yes	Yes	No	No	No	One- or two-tailed P value?	Two-tailed	Two-tailed	Two-tailed	Two-tailed	Two-tailed	Two-tailed
															Median of column A	250.0, n=24	250.0, n=24	250.0, n=24	127.0, n=24	127.0, n=24	276.0, n=25	Mann Whitney test									One- or two-tailed P value?	Two-tailed	Two-tailed	Two-tailed	Two-tailed	Two-tailed	Two-tailed	Welch-corrected t, df	t=9.595, df=32.28	t=0.2940, df=34.40	t=10.17, df=24.09	t=10.13, df=28.42	t=3.299, df=36.20	t=10.44, df=22.59
															Median of column B	127.0, n=24	276.0, n=25	72.00, n=21	276.0, n=25	72.00, n=21	72.00, n=21	P value	0.0011	0.4776	<0.0001	0.0006	0.315	<0.0001			Sum of ranks in column A,B	115 , 236	115.5 , 209.5	98 , 178	216 , 162	166 , 159	130 , 170
															Difference: Actual	-123	26	-178	149	-55	-204	Exact or approximate P value?	Exact	Exact	Exact	Exact	Exact	Exact			Mann-Whitney U	37	37.5	20	71	61	39	How big is the difference?
															Difference: Hodges-Lehmann	-117	28	-166	148	-48.5	-196	P value summary	**	ns	****	***	ns	****										Mean of column A	13.94	13.94	13.94	39.01	39.01	13.57
																						Significantly different (P < 0.05)?	Yes	No	Yes	Yes	No	Yes			Difference between medians							Mean of column B	39.01	13.57	53.79	13.57	53.79	53.79
																						One- or two-tailed P value?	Two-tailed	Two-tailed	Two-tailed	Two-tailed	Two-tailed	Two-tailed			Median of column A	2.552, n=12	2.552, n=12	2.552, n=12	4.262, n=14	4.262, n=14	3.297, n=13	Difference between means (B - A) ± SEM	25.07 ± 2.613	-0.3725 ± 1.267	39.84 ± 3.919	-25.44 ± 2.511	14.77 ± 4.479	40.22 ± 3.852
																						Sum of ranks in column A,B	185 , 68	163 , 137	194 , 59	66.50 , 186.5	119 , 91	198 , 55			Median of column B	4.262, n=14	3.297, n=13	5.208, n=11	3.297, n=13	5.208, n=11	5.208, n=11	95% confidence interval	19.75 to 30.39	-2.946 to 2.201	31.76 to 47.93	-30.58 to -20.30	5.693 to 23.86	32.24 to 48.19
																						Mann-Whitney U	13	59	4	11.5	36	0			Difference: Actual	1.709	0.7444	2.656	-0.9648	0.9468	1.912	R squared (eta squared)	0.7404	0.002506	0.811	0.7832	0.2312	0.8283
																															Difference: Hodges-Lehmann	1.674	0.8597	2.415	-0.737	0.63	1.566
																						Difference between medians																F test to compare variances
																						Median of column A	53.57, n=12	53.57, n=12	53.57, n=12	31.56, n=10	31.56, n=10	47.44, n=12										F, DFn, Dfd	6.780, 24, 19	1.957, 19, 19	14.80, 21, 19	13.27, 24, 19	2.183, 21, 24	28.96, 21, 19
																						Median of column B	31.56, n=10	47.44, n=12	28.99, n=10	47.44, n=12	28.99, n=10	28.99, n=10										P value	<0.0001	0.1524	<0.0001	<0.0001	0.0673	<0.0001
																						Difference: Actual	-22.01	-6.126	-24.58	15.88	-2.569	-18.45										P value summary	****	ns	****	****	ns	****
																						Difference: Hodges-Lehmann	-18.13	-2.355	-23.48	16.06	-4.342	-20.56										Significantly different (P < 0.05)?	Yes	No	Yes	Yes	No	Yes
																																						Data analyzed
																																						Sample size, column A	20	20	20	25	25	20
																																						Sample size, column B	25	20	22	20	22	22
																																							wild type	rpa-2	rpa-4	rpa-2;rpa-4
																																						Test for normal distribution
																																						Anderson-Darling test
																																						A2*	0.2646	0.249	0.3047	0.284
																																						P value	0.6575	0.7202	0.5374	0.5972
																																						Passed normality test (alpha=0.05)?	Yes	Yes	Yes	Yes
																																						P value summary	ns	ns	ns	ns
																																						D'Agostino & Pearson test
																																						K2	0.9365	1.217	0.5746	1.309
																																						P value	0.6261	0.5442	0.7503	0.5198
																																						Passed normality test (alpha=0.05)?	Yes	Yes	Yes	Yes
																																						P value summary	ns	ns	ns	ns
																																						Shapiro-Wilk test
																																						W	0.9643	0.9733	0.9703	0.9612
																																						P value	0.6323	0.7289	0.7611	0.5147
																																						Passed normality test (alpha=0.05)?	Yes	Yes	Yes	Yes
																																						P value summary	ns	ns	ns	ns
																																						Kolmogorov-Smirnov test
																																						KS distance	0.1124	0.09958	0.1148	0.114
																																						P value	>0.1000	>0.1000	>0.1000	>0.1000
																																						Passed normality test (alpha=0.05)?	Yes	Yes	Yes	Yes
																																						P value summary	ns	ns	ns	ns
																																						Number of values	20	25	20	22
																																						ONE-way ANOVA
																																						Number of families	1
																																						Number of comparisons per family	6
																																						Q	0.05
																																						Two-stage linear step-up procedure of Benjamini, Krieger and Yekutieli	Mean Diff.	Discovery?	q value	Individual P Value
																																						wild type vs. rpa-2	-25.07	Yes	<0.0001	<0.0001	A-B
																																						wild type vs. rpa-4	0.3725	No	0.1606	0.9175	A-C
																																						wild type vs. rpa-2;rpa-4	-39.84	Yes	<0.0001	<0.0001	A-D
																																						rpa-2 vs. rpa-4	25.44	Yes	<0.0001	<0.0001	B-C
																																						rpa-2 vs. rpa-2;rpa-4	-14.77	Yes	<0.0001	<0.0001	B-D
																																						rpa-4 vs. rpa-2;rpa-4	-40.22	Yes	<0.0001	<0.0001	C-D
																																						Test details	Mean 1	Mean 2	Mean Diff.	SE of diff.	n1	n2	t	DF
																																						wild type vs. rpa-2	13.94	39.01	-25.07	3.402	20	25	7.369	83
																																						wild type vs. rpa-4	13.94	13.57	0.3725	3.586	20	20	0.1039	83
																																						wild type vs. rpa-2;rpa-4	13.94	53.79	-39.84	3.503	20	22	11.37	83
																																						rpa-2 vs. rpa-4	39.01	13.57	25.44	3.402	25	20	7.479	83
																																						rpa-2 vs. rpa-2;rpa-4	39.01	53.79	-14.77	3.315	25	22	4.457	83
																																						rpa-4 vs. rpa-2;rpa-4	13.57	53.79	-40.22	3.503	20	22	11.48	83

## Sheet: Figure 2
Figure 2A																																									2B, flagrpa-2 red
Z1						Z2						Z3						Z4						Z5						Z6							Z7					Z1			Z2			Z3
	O1	O1_2DEL	O1_4DEL	O1_DM			O1	O1_2DEL	O1_4DEL	O1_DM			O1	O1_2DEL	O1_4DEL	O1_DM			O1	O1_2DEL	O1_4DEL	O1_DM			O1	O1_2DEL	O1_4DEL	O1_DM			O1	O1_2DEL	O1_4DEL	O1_DM			O1	O1_2DEL	O1_4DEL	O1_DM		wt_flagrpa-2red	4del_flagrpa-2red		wt_flagrpa-2red	4del_flagrpa-2red		wt_flagrpa-2red	4del_flagrpa-2red
Number of values	38	38	44	50		Number of values	27	43	61	48		Number of values	69	60	110	60		Number of values	97	82	112	47		Number of values	104	63	104	48		Number of values	79	45	104	40		Number of values	72	42	56	48	Number of values	61	84		118	134		150	164
Minimum	0	0	0	0		Minimum	0	0	0	0		Minimum	0	0	0	0		Minimum	0	0	0	0		Minimum	0	0	0	0		Minimum	0	0	0	0		Minimum	0	0	0	0	Minimum	0	0		0	0		0	0
25% Percentile	0.75	2	0	1		25% Percentile	0	2	0	2		25% Percentile	0	1	0	1		25% Percentile	0	0	0	2		25% Percentile	1	0	1	1		25% Percentile	5	1	1	1		25% Percentile	3	0	0	2	25% Percentile	0	0		0	0		0	0
Median	3	3	1	4		Median	1	4	0	5		Median	0	3	0	1		Median	1	1	0	4		Median	2	0	2	3		Median	8	2	2	4.5		Median	6	2	1	4	Median	1	3		0	0		0	0
75% Percentile	6.25	7	3.75	7		75% Percentile	3	7	2	8.75		75% Percentile	2	11	0	6		75% Percentile	2.5	2	1	8		75% Percentile	3	2	3	6.75		75% Percentile	11	3.5	4	9.75		75% Percentile	9	4	2	8	75% Percentile	3.5	6		1	4.25		2	1.75
Maximum	18	18	18	19		Maximum	7	19	8	15		Maximum	18	19	7	16		Maximum	10	6	7	18		Maximum	10	8	12	18		Maximum	19	9	10	18		Maximum	18	9	7	18	Maximum	10	12		12	13		6	16
Range	18	18	18	19		Range	7	19	8	15		Range	18	19	7	16		Range	10	6	7	18		Range	10	8	12	18		Range	19	9	10	18		Range	18	9	7	18	Range	10	12		12	13		6	16
Mean	4	4.447	2.727	4.88		Mean	1.963	4.512	0.9836	5.417		Mean	1.203	5.767	0.3727	3.567		Mean	1.979	1.341	0.8839	5.064		Mean	2.394	1.222	2.279	4.083		Mean	8.025	2.556	2.846	5.9		Mean	6.611	2.524	1.357	5.292	Mean	2.098	3.583		1.085	1.91		1.007	1.457
Std. Deviation	4.405	3.825	4.014	4.818		Std. Deviation	2.21	3.575	1.576	4.01		Std. Deviation	2.682	5.961	1.195	3.972		Std. Deviation	2.479	1.619	1.444	4.469		Std. Deviation	2.231	1.979	2.407	4.191		Std. Deviation	4.912	2.51	2.384	5.746		Std. Deviation	4.372	2.442	1.721	4.496	Std. Deviation	2.931	3.781		2.3	3.201		1.624	2.834
Std. Error of Mean	0.7146	0.6205	0.6051	0.6813		Std. Error of Mean	0.4253	0.5452	0.2018	0.5788		Std. Error of Mean	0.3229	0.7696	0.114	0.5128		Std. Error of Mean	0.2517	0.1788	0.1365	0.6519		Std. Error of Mean	0.2188	0.2494	0.2361	0.605		Std. Error of Mean	0.5526	0.3741	0.2338	0.9085		Std. Error of Mean	0.5152	0.3768	0.2299	0.6489	Std. Error of Mean	0.3753	0.4125		0.2118	0.2765		0.1326	0.2213
Sum	152	169	120	244		Sum	53	194	60	260		Sum	83	346	41	214		Sum	192	110	99	238		Sum	249	77	237	196		Sum	634	115	296	236		Sum	476	106	76	254	Table Analyzed	z1_foci			Table Analyzed	z2_foci		Table Analyzed	z3_foci
Column B	O1_2DEL	O1_4DEL	O1_DM	O1_DM		Column B	O1_2DEL	O1_4DEL	O1_DM	O1_DM		Column B	O1_2DEL	O1_4DEL	O1_DM	O1_DM		Column B	O1_2DEL	O1_4DEL	O1_DM	O1_DM		Column B	O1_2DEL	O1_4DEL	O1_DM	O1_DM		Column B	O1_2DEL	O1_4DEL	O1_DM	O1_DM		Column B	O1_2DEL	O1_4DEL	O1_DM	O1_DM	Column B	rpa-4, flag::rpa-2			Column B	rpa-4, flag::rpa-2		Column B	rpa-4, flag::rpa-2
vs.	vs.	vs.	vs.	vs.		vs.	vs.	vs.	vs.	vs.		vs.	vs.	vs.	vs.	vs.		vs.	vs.	vs.	vs.	vs.		vs.	vs.	vs.	vs.	vs.		vs.	vs.	vs.	vs.	vs.		vs.	vs.	vs.	vs.	vs.	vs.	vs.			vs.	vs.		vs.	vs.
Column A	O1	O1	O1	O1_2DEL		Column A	O1	O1	O1	O1_2DEL		Column A	O1	O1	O1	O1_2DEL		Column A	O1	O1	O1	O1_2DEL		Column A	O1	O1	O1	O1_2DEL		Column A	O1	O1	O1	O1_2DEL		Column A	O1	O1	O1	O1_2DEL	Column A	f2red_radgreen_combined			Column A	flag::rpa-2		Column A	flag::rpa-2
Mann Whitney test						Mann Whitney test						Mann Whitney test						Mann Whitney test						Mann Whitney test						Mann Whitney test						Mann Whitney test					Mann Whitney test				Mann Whitney test			Mann Whitney test
P value	0.2963	0.0704	0.3407	0.9647		P value	0.0004	0.0246	0.0001	0.266		P value	<0.0001	0.0014	<0.0001	0.0377		P value	0.1403	0.0001	<0.0001	<0.0001		P value	<0.0001	0.4296	0.0494	<0.0001		P value	<0.0001	<0.0001	0.0127	0.0202		P value	<0.0001	<0.0001	0.0719	0.0017	P value	0.0328			P value	0.3345		P value	0.9774
Exact or approximate P value?	Exact	Exact	Exact	Exact		Exact or approximate P value?	Exact	Exact	Exact	Exact		Exact or approximate P value?	Exact	Exact	Exact	Exact		Exact or approximate P value?	Exact	Exact	Exact	Exact		Exact or approximate P value?	Exact	Approximate	Exact	Exact		Exact or approximate P value?	Exact	Exact	Exact	Exact		Exact or approximate P value?	Exact	Exact	Exact	Exact	Exact or approximate P value?	Exact			Exact or approximate P value?	Approximate		Exact or approximate P value?	Approximate
P value summary	ns	ns	ns	ns		P value summary	***	*	***	ns		P value summary	****	**	****	*		P value summary	ns	***	****	****		P value summary	****	ns	*	****		P value summary	****	****	*	*		P value summary	****	****	ns	**	P value summary	*			P value summary	ns		P value summary	ns
Significantly different (P < 0.05)?	No	No	No	No		Significantly different (P < 0.05)?	Yes	Yes	Yes	No		Significantly different (P < 0.05)?	Yes	Yes	Yes	Yes		Significantly different (P < 0.05)?	No	Yes	Yes	Yes		Significantly different (P < 0.05)?	Yes	No	Yes	Yes		Significantly different (P < 0.05)?	Yes	Yes	Yes	Yes		Significantly different (P < 0.05)?	Yes	Yes	No	Yes	Significantly different (P < 0.05)?	Yes			Significantly different (P < 0.05)?	No		Significantly different (P < 0.05)?	No
One- or two-tailed P value?	Two-tailed	Two-tailed	Two-tailed	Two-tailed		One- or two-tailed P value?	Two-tailed	Two-tailed	Two-tailed	Two-tailed		One- or two-tailed P value?	Two-tailed	Two-tailed	Two-tailed	Two-tailed		One- or two-tailed P value?	Two-tailed	Two-tailed	Two-tailed	Two-tailed		One- or two-tailed P value?	Two-tailed	Two-tailed	Two-tailed	Two-tailed		One- or two-tailed P value?	Two-tailed	Two-tailed	Two-tailed	Two-tailed		One- or two-tailed P value?	Two-tailed	Two-tailed	Two-tailed	Two-tailed	One- or two-tailed P value?	Two-tailed			One- or two-tailed P value?	Two-tailed		One- or two-tailed P value?	Two-tailed
Sum of ranks in column A,B	1363 , 1564	1768 , 1635	1578 , 2338	1697 , 2220		Sum of ranks in column A,B	675 , 1810	1431 , 2485	689.5 , 2161	1838 , 2348		Sum of ranks in column A,B	3235 , 5150	6952 , 9159	3503 , 4882	4021 , 3239		Sum of ranks in column A,B	9222 , 6889	11754 , 10192	5975 , 4465	4235 , 4150		Sum of ranks in column A,B	10027 , 4002	11206 , 10531	7467 , 4162	2792 , 3425		Sum of ranks in column A,B	6153 , 1598	9948 , 6889	5180 , 1960	1675 , 1981		Sum of ranks in column A,B	5025 , 1530	6167 , 2090	4691 , 2569	1529 , 2566	Sum of ranks in column A,B	3942 , 6644			Sum of ranks in column A,B	14463 , 17415		Sum of ranks in column A,B	23645 , 25810
Mann-Whitney U	621.5	645	837	944.5		Mann-Whitney U	297	594	311.5	892		Mann-Whitney U	820	3054	1088	1409		Mann-Whitney U	3486	3864	1222	832		Mann-Whitney U	1986	5071	2007	775.5		Mann-Whitney U	562.5	1429	1140	639.5		Mann-Whitney U	627	493.5	1393	626	Mann-Whitney U	2051			Mann-Whitney U	7442		Mann-Whitney U	12280
Difference between medians						Difference between medians						Difference between medians						Difference between medians						Difference between medians						Difference between medians						Difference between medians					Difference between medians				Difference between medians			Difference between medians
Median of column A	3.000, n=38	3.000, n=38	3.000, n=38	3.000, n=38		Median of column A	1.000, n=27	1.000, n=27	1.000, n=27	4.000, n=43		Median of column A	0.000, n=69	0.000, n=69	0.000, n=69	3.000, n=60		Median of column A	1.000, n=97	1.000, n=97	1.000, n=97	1.000, n=82		Median of column A	2.000, n=104	2.000, n=104	2.000, n=104	0.000, n=63		Median of column A	8.000, n=79	8.000, n=79	8.000, n=79	2.000, n=45		Median of column A	6.000, n=72	6.000, n=72	6.000, n=72	2.000, n=42	Median of column A	1.000, n=61			Median of column A	0.000, n=118		Median of column A	0.000, n=150
Median of column B	3.000, n=38	1.000, n=44	4.000, n=50	4.000, n=50		Median of column B	4.000, n=43	0.000, n=61	5.000, n=48	5.000, n=48		Median of column B	3.000, n=60	0.000, n=110	1.000, n=60	1.000, n=60		Median of column B	1.000, n=82	0.000, n=112	4.000, n=47	4.000, n=47		Median of column B	0.000, n=63	2.000, n=104	3.000, n=48	3.000, n=48		Median of column B	2.000, n=45	2.000, n=104	4.500, n=40	4.500, n=40		Median of column B	2.000, n=42	1.000, n=56	4.000, n=48	4.000, n=48	Median of column B	3.000, n=84			Median of column B	0.000, n=134		Median of column B	0.000, n=164
Difference: Actual	0	-2	1	1		Difference: Actual	3	-1	4	1		Difference: Actual	3	0	1	-2		Difference: Actual	0	-1	3	3		Difference: Actual	-2	0	1	3		Difference: Actual	-6	-6	-3.5	2.5		Difference: Actual	-4	-5	-2	2	Difference: Actual	2			Difference: Actual	0		Difference: Actual	0
Difference: Hodges-Lehmann	1	-1	1	0		Difference: Hodges-Lehmann	2	-1	3	1		Difference: Hodges-Lehmann	2	0	1	-1		Difference: Hodges-Lehmann	0	-1	2	3		Difference: Hodges-Lehmann	-1	0	1	2		Difference: Hodges-Lehmann	-5	-5	-3	2		Difference: Hodges-Lehmann	-4	-5	-1	2	Difference: Hodges-Lehmann	0			Difference: Hodges-Lehmann	0		Difference: Hodges-Lehmann	0

## Sheet: Figure 3
3A																					3B_RPA-1 MIR							Figure-3B_ROW2 MIR rpa-4									3C
	Z1			Z2			Z3			Z4			Z5			Z6			Z7										1 hour post MIR in TZ	1 hour post MIR in MLP	24 hour post MIR in TZ, nuclei are in MLP							Z1			Z2			Z3			Z4
Number of values	94	125	Number of values	134	124	Number of values	114	111		flag::rpa-4	spo-11; flag::rpa-4		flag::rpa-4	spo-11; flag::rpa-4		flag::rpa-4	spo-11; flag::rpa-4		flag::rpa-4	spo-11; flag::rpa-4		1 hour post MIR in TZ	1 hour post MIR in MLP	24 hour post MIR in TZ, nuclei are in MLP				Number of values	18	36	30							flag::rpa-4	rpa-2; flag::rpa-4		flag::rpa-4	rpa-2; flag::rpa-4		flag::rpa-4	rpa-2; flag::rpa-4		flag::rpa-4	rpa-2; flag::rpa-4
									Number of values	95	152	Number of values	86	175	Number of values	70	139	Number of values	56	114	Number of values	18	36	30													Number of values	112	70		128	63		106	87		105	122
Minimum	0	0	Minimum	0	0	Minimum	0	0																				Minimum	0	0	0
25% Percentile	0	0	25% Percentile	0	0	25% Percentile	0	0	Minimum	0	0	Minimum	0	0	Minimum	0	0	Minimum	0	0	Minimum	0	0	0				25% Percentile	0	0	1						Minimum	0	0		0	0		0	0		0	0
Median	0	0	Median	0	0	Median	0	0	25% Percentile	0	0	25% Percentile	0	0	25% Percentile	0	0	25% Percentile	0	0	25% Percentile	0.75	1	1				Median	0	0	1						25% Percentile	0	0		0	0		0	0		0	0
75% Percentile	0	0	75% Percentile	0	0	75% Percentile	0	0	Median	0	0	Median	0	0	Median	0	0	Median	0	0	Median	1	1	1				75% Percentile	0	1	1						Median	0	0		0	0		0	0		0	0
Maximum	0	0	Maximum	0	0	Maximum	0	0	75% Percentile	0	0	75% Percentile	0	0	75% Percentile	0	0	75% Percentile	0	0	75% Percentile	1	1.75	3				Maximum	1	3	5						75% Percentile	0	1		0	1		0	1		0	1
Range	0	0	Range	0	0	Range	0	0	Maximum	0	0	Maximum	3	5	Maximum	0	3	Maximum	0	3	Maximum	1	3	5				Range	1	3	5						Maximum	1	3		1	3		1	4		1	5
									Range	0	0	Range	3	5	Range	0	3	Range	0	3	Range	1	3	5													Range	1	3		1	3		1	4		1	5
Mean	0	0	Mean	0	0	Mean	0	0																				Mean	0.05556	0.4444	1.233
Std. Deviation	0	0	Std. Deviation	0	0	Std. Deviation	0	0	Mean	0	0	Mean	0.09302	0.1714	Mean	0	0.1295	Mean	0	0.03509	Mean	0.7778	1.111	1.733				Std. Deviation	0.2357	0.7725	1.223						Mean	0.008929	0.4571		0.007813	0.4127		0.01887	0.7126		0.01905	0.5738
Std. Error of Mean	0	0	Std. Error of Mean	0	0	Std. Error of Mean	0	0	Std. Deviation	0	0	Std. Deviation	0.5001	0.7226	Std. Deviation	0	0.5362	Std. Deviation	0	0.2954	Std. Deviation	0.4278	0.7848	1.337				Std. Error of Mean	0.05556	0.1288	0.2233						Std. Deviation	0.09449	0.716		0.08839	0.6632		0.1367	1.14		0.1373	1.067
									Std. Error of Mean	0	0	Std. Error of Mean	0.05392	0.05462	Std. Error of Mean	0	0.04548	Std. Error of Mean	0	0.02767	Std. Error of Mean	0.1008	0.1308	0.2442													Std. Error of Mean	0.008929	0.08558		0.007813	0.08356		0.01328	0.1222		0.0134	0.09663
Sum	0	0	Sum	0	0	Sum	0	0																				Sum	1	16	37
									Sum	0	0	Sum	8	30	Sum	0	18	Sum	0	4	Sum	14	40	52													Sum	1	32		1	26		2	62		2	70
Table Analyzed	Z1		Table Analyzed	Z2		Table Analyzed	Z3		Table Analyzed	Z4																		Number of families	1
																					Number of families	1						Number of comparisons per family	3								Table Analyzed	Z1			Z2			Z3			Z4
Column B	spo-11; flag::rpa-4		Column B	spo-11; flag::rpa-4		Column B	spo-11; flag::rpa-4		Column B	spo-11; flag::rpa-4		Table Analyzed	Z5		Table Analyzed	Z6		Table Analyzed	Z7		Number of comparisons per family	3						Q	0.05
vs.	vs.		vs.	vs.		vs.	vs.		vs.	vs.											Q	0.05															Column B	rpa-2; flag::rpa-4			rpa-2; flag::rpa-4			rpa-2; flag::rpa-4			rpa-2; flag::rpa-4
Column A	flag::rpa-4		Column A	flag::rpa-4		Column A	flag::rpa-4		Column A	flag::rpa-4		Column B	spo-11; flag::rpa-4		Column B	spo-11; flag::rpa-4		Column B	spo-11; flag::rpa-4									Two-stage linear step-up procedure of Benjamini, Krieger and Yekutieli	Mean rank diff.	Discovery?	q value	Individual P Value					vs.	vs.			vs.			vs.			vs.
												vs.	vs.		vs.	vs.		vs.	vs.		Two-stage linear step-up procedure of Benjamini, Krieger and Yekutieli	Mean rank diff.	Discovery?	q value	Individual P Value			1 hour post MIR in TZ vs. 1 hour post MIR in MLP	-11.18	Yes	0.0253	0.0722	A-B				Column A	flag::rpa-4			flag::rpa-4			flag::rpa-4			flag::rpa-4
Mann Whitney test			Mann Whitney test			Mann Whitney test			Mann Whitney test			Column A	flag::rpa-4		Column A	flag::rpa-4		Column A	flag::rpa-4		1 hour post MIR in TZ vs. 1 hour post MIR in MLP	-8.736	No	0.1187	0.1696	A-B		1 hour post MIR in TZ vs. Column C	-31.15	Yes	<0.0001	<0.0001	A-C
P value	>0.9999		P value	>0.9999		P value	>0.9999		P value	>0.9999											1 hour post MIR in TZ vs. Column C	-18.61	Yes	0.0097	0.0046	A-C		1 hour post MIR in MLP vs. Column C	-19.97	Yes	<0.0001	0.0002	B-C				Mann Whitney test
Exact or approximate P value?	Exact		Exact or approximate P value?	Approximate		Exact or approximate P value?	Approximate		Exact or approximate P value?	Exact		Mann Whitney test			Mann Whitney test			Mann Whitney test			1 hour post MIR in MLP vs. Column C	-9.869	No	0.0735	0.07	B-C											P value	<0.0001			<0.0001			<0.0001			<0.0001
P value summary	ns		P value summary	ns		P value summary	ns		P value summary	ns		P value	0.3304		P value	0.0415		P value	0.5556									Test details	Mean rank 1	Mean rank 2	Mean rank diff.	n1	n2				Exact or approximate P value?	Exact			Exact			Exact			Approximate
Significantly different (P < 0.05)?	No		Significantly different (P < 0.05)?	No		Significantly different (P < 0.05)?	No		Significantly different (P < 0.05)?	No		Exact or approximate P value?	Exact		Exact or approximate P value?	Exact		Exact or approximate P value?	Exact		Test details	Mean rank 1	Mean rank 2	Mean rank diff.	n1	n2		1 hour post MIR in TZ vs. 1 hour post MIR in MLP	26.58	37.76	-11.18	18	36				P value summary	****			****			****			****
One- or two-tailed P value?	Two-tailed		One- or two-tailed P value?	Two-tailed		One- or two-tailed P value?	Two-tailed		One- or two-tailed P value?	Two-tailed		P value summary	ns		P value summary	*		P value summary	ns		1 hour post MIR in TZ vs. 1 hour post MIR in MLP	32.11	40.85	-8.736	18	36		1 hour post MIR in TZ vs. Column C	26.58	57.73	-31.15	18	30				Significantly different (P < 0.05)?	Yes			Yes			Yes			Yes
Sum of ranks in column A,B	10340 , 13750		Sum of ranks in column A,B	17353 , 16058		Sum of ranks in column A,B	12882 , 12543		Sum of ranks in column A,B	11780 , 18848		Significantly different (P < 0.05)?	No		Significantly different (P < 0.05)?	Yes		Significantly different (P < 0.05)?	No		1 hour post MIR in TZ vs. Column C	32.11	50.72	-18.61	18	30		1 hour post MIR in MLP vs. Column C	37.76	57.73	-19.97	36	30				One- or two-tailed P value?	Two-tailed			Two-tailed			Two-tailed			Two-tailed
Mann-Whitney U	5875		Mann-Whitney U	8308		Mann-Whitney U	6327		Mann-Whitney U	7220		One- or two-tailed P value?	Two-tailed		One- or two-tailed P value?	Two-tailed		One- or two-tailed P value?	Two-tailed		1 hour post MIR in MLP vs. Column C	40.85	50.72	-9.869	36	30											Sum of ranks in column A,B	8936 , 7718			10974 , 7363			8605 , 10116			10079 , 15799
												Sum of ranks in column A,B	11055 , 23136		Sum of ranks in column A,B	7035 , 14910		Sum of ranks in column A,B	4732 , 9803									Table Analyzed	Figure-3B_ROW2 MIR rpa-4	Figure-3B_ROW2 MIR rpa-4	Figure-3B_ROW2 MIR rpa-4						Mann-Whitney U	2608			2718			2934			4514
Difference between medians			Difference between medians			Difference between medians			Difference between medians			Mann-Whitney U	7314		Mann-Whitney U	4550		Mann-Whitney U	3136		Figure-3B_ROW2 MIR rpa-1
Median of column A	0.000, n=94		Median of column A	0.000, n=134		Median of column A	0.000, n=114		Median of column A	0.000, n=95																		Column B	1 hour post MIR in MLP	24 hour post MIR in TZ, nuclei are in MLP	24 hour post MIR in TZ, nuclei are in MLP						Difference between medians
Median of column B	0.000, n=125		Median of column B	0.000, n=124		Median of column B	0.000, n=111		Median of column B	0.000, n=152		Difference between medians			Difference between medians			Difference between medians			Table Analyzed	Figure-3B_ROW2 MIR rpa-4						vs.	vs.	vs.	vs.						Median of column A	0.000, n=112			0.000, n=128			0.000, n=106			0.000, n=105
Difference: Actual	0		Difference: Actual	0		Difference: Actual	0		Difference: Actual	0		Median of column A	0.000, n=86		Median of column A	0.000, n=70		Median of column A	0.000, n=56									Column A	1 hour post MIR in TZ	1 hour post MIR in TZ	1 hour post MIR in MLP						Median of column B	0.000, n=70			0.000, n=63			0.000, n=87			0.000, n=122
Difference: Hodges-Lehmann	0		Difference: Hodges-Lehmann	0		Difference: Hodges-Lehmann	0		Difference: Hodges-Lehmann	0		Median of column B	0.000, n=175		Median of column B	0.000, n=139		Median of column B	0.000, n=114		Column C	24 hour post MIR in TZ, nuclei are in MLP															Difference: Actual	0			0			0			0
												Difference: Actual	0		Difference: Actual	0		Difference: Actual	0		vs.	vs.						Mann Whitney test									Difference: Hodges-Lehmann	0			0			0			0
												Difference: Hodges-Lehmann	0		Difference: Hodges-Lehmann	0		Difference: Hodges-Lehmann	0		Column A	1 hour post MIR in TZ						P value	0.0481	<0.0001	0.0003
649	940																											Exact or approximate P value?	Exact	Exact	Exact						717	610
																					Mann Whitney test							P value summary	*	****	***
																					P value	<0.0001						Significantly different (P < 0.05)?	Yes	Yes	Yes
																					Exact or approximate P value?	Exact						One- or two-tailed P value?	Two-tailed	Two-tailed	Two-tailed
																					P value summary	****						Sum of ranks in column A,B	412 , 1073	237.5 , 938.5	952.5 , 1259
																					Significantly different (P < 0.05)?	Yes						Mann-Whitney U	241	66.5	286.5
																					One- or two-tailed P value?	Two-tailed
																					Sum of ranks in column A,C	237.5 , 938.5						Difference between medians
																					Mann-Whitney U	66.5						Median of column A	0.000, n=18	0.000, n=18	0.000, n=36
																												Median of column B	0.000, n=36	1.000, n=30	1.000, n=30
																					Difference between medians							Difference: Actual	0	1	1
																					Median of column A	0.000, n=18						Difference: Hodges-Lehmann	0	1	1
																					Median of column C	1.000, n=30
																					Difference: Actual	1
																					Difference: Hodges-Lehmann	1
[truncated: 20 more columns]

## Sheet: Figure 4
	Figure 4B		number of events, n
	bio-OLLAS (RPA-1), Cy3-FLAG (RPA-2), Cy5-MYC (RPA-4)		Cy3	Cy5	Cy3/Cy5	total	Cy3, %	Cy5, %	Cy3/Cy5, %
	Experiment (Post-Wash)		420	49	7	476	88.2353	10.2941	1.47059
			324	195	4	523	61.9503	37.2849	0.764818
			336	183	4	523	64.2447	34.9904	0.764818
			48	281	4	333	14.4144	84.3844	1.2012
			229	331	11	571	40.1051	57.9685	1.92644
			272	355	10	637	42.7002	55.73	1.56986
			287	416	11	714	40.1961	58.2633	1.54062
		average	273.714	258.571	7.28571		50.2637	48.4165	1.31976
		st dev	116.142	124.836	3.35233		23.5259	23.4267	0.434381
	Figure 4C		number of events, n
	bio-FLAG (RPA-2), Cy3-OLLAS (RPA-1), Cy5-MYC (RPA-4)		Cy3	Cy5	Cy3/Cy5	total	Cy3, %	Cy5, %	Cy3/Cy5, %
			RPA-1/2	RPA-2/4	RPA-1/2/4		RPA-1/2	RPA-2/4	RPA-1/2/4
	Experiment (Post-Wash)		34	50	1	85	40	58.8235	1.17647
			44	81	0	125	35.2	64.8	0
			45	75	0	120	37.5	62.5	0
		average	41	68.6667	0.333333		37.5667	62.0412	0.392157
		st dev	6.08276	16.4418	0.57735		2.40069	3.01454	0.679236
	Figure 4D		number of events, n
	bio-MYC (RPA-4) , Cy3-OLLAS (RPA-1), Cy5--FLAG (RPA-2)		Cy3	Cy5	Cy3/Cy5	total	Cy3, %	Cy5, %	Cy3/Cy5, %
			RPA-1/4	RPA-2/4	RPA-1/2/4		RPA-1/4	RPA-2/4	RPA-1/2/4
	Experiment (Post-Wash)		44	59	1	104	42.3077	56.7308	0.961538
			35	60	0	95	36.8421	63.1579	0
			21	51	0	72	29.1667	70.8333	0
		average	33.3333	56.6667	0.333333		36.1055	63.574	0.320513
		st dev	11.5902	4.93288	0.57735		6.60141	7.06048	0.555144
	Figure 4E		number of events, n
	bio-OLLAS (RPA-1), Cy3-OLLAS (RPA-1), Cy5-FLAG(RPA-2)		Cy3	Cy5	Cy3/Cy5	total	Cy3, %	Cy5, %	Cy3/Cy5, %
			RPA-1/1	RPA-1/2	RPA-1/1/2		RPA-1/1	RPA-1/2	RPA-1/1/2
	Experiment (Post-Wash)		254	472	20	746	34.0483	63.2708	2.68097
			215	237	8	460	46.7391	51.5217	1.73913
			194	212	5	411	47.2019	51.5815	1.21655
			192	225	13	430	44.6512	52.3256	3.02326
			210	217	10	437	48.0549	49.6568	2.28833
		average	213	272.6	11.2		44.1391	53.6713	2.18965
		st dev	24.98	111.867	5.71839		5.77845	5.45585	0.723866
	Figure 4F		number of events, n
	bio-FLAG (RPA-2), Cy3-OLLAS (RPA-1), Cy5-FLAG (RPA-2)		Cy3	Cy5	Cy3/Cy5	total	Cy3, %	Cy5, %	Cy3/Cy5, %
			RPA-1/2	RPA-2/2	RPA-1/2/2		RPA-1/2	RPA-2/2	RPA-1/2/2
	Experiment (Post-Wash)		303	175	13	491	61.7108	35.6415	2.64766
			250	218	13	481	51.9751	45.3222	2.7027
			229	331	11	571	40.1051	57.9685	1.92644
		average	260.667	241.333	12.3333		51.2636	46.3108	2.4256
		st dev	38.1357	80.575	1.1547		10.8204	11.1962	0.433158
	Figure 4G		number of events, n
	bio-MYC (RPA-4) , Cy3-FLAG (RPA-2), Cy5-MYC (RPA-4)		Cy3	Cy5	Cy3/Cy5	total	Cy3, %	Cy5, %	Cy3/Cy5, %
			RPA-2/4	RPA-4/4	RPA-2/4/4		RPA-2/4	RPA-4/4	RPA-2/4/4
	Experiment (Post-Wash)		358	427	27	812	44.0887	52.5862	3.32512
			362	459	23	844	42.891	54.3839	2.72512
			262	359	20	641	40.8736	56.0062	3.12012
			221	366	17	604	36.5894	60.596	2.81457
			254	341	16	611	41.5712	55.8101	2.61866
			242	348	14	604	40.0662	57.6159	2.31788
		average	283.167	383.333	19.5		41.0134	56.1664	2.82025
		st dev	61.1111	48.0944	4.84768		2.59932	2.7521	0.359699

## Sheet: Figure 5
Figure-5A numberofF1adultprogeny							Figure-5B numberofdapibodies							Figure-5C %viability after 100gray IR							Figure 5D																					Figure-5G numberofF1adultprogeny HU
	wild type	rpa-2	rpa-4	rpa-2; rpa-4				wild type	rpa-2	rpa-4	rpa-2; rpa-4				wild type control	rpa-4 control	wild type 100 gray	rpa-4 100 gray
Number of values	6	6	6	5			Number of values	56	88	35	30			Number of values	7	6	8	7				Z1			Z2			Z3			Z4			Z5			Z6			Z7			wild type	wild type 40mM	rpa-4	rpa-4 40mM
																						flag::rpa-4	flag::rpa-4, 6hrs post-IR		flag::rpa-4	flag::rpa-4, 6hrs post-IR		flag::rpa-4	flag::rpa-4, 6hrs post-IR		flag::rpa-4	flag::rpa-4, 6hrs post-IR		flag::rpa-4	flag::rpa-4, 6hrs post-IR		flag::rpa-4	flag::rpa-4, 6hrs post-IR		flag::rpa-4	flag::rpa-4, 6hrs post-IR	Number of values	10	10	10	10
Minimum	208	0	243	0			Minimum	5	3	6	3			Minimum	103	101.1	76.24	55.1			Number of values	94	70		134	80		114	87		95	92		86	104		70	92		56	65
25% Percentile	225.3	0	246	0			25% Percentile	6	6	6	5			25% Percentile	105.9	101.7	80.47	60.65																								Minimum	101.3	83.05	97.83	65.71
Median	245	0	274.5	0			Median	6	6	6	7			Median	113.3	102.7	86.07	68.58			Minimum	0	0		0	0		0	0		0	0		0	0		0	0		0	0	25% Percentile	105	90.96	101.9	81.75
75% Percentile	279.8	0	327.3	0			75% Percentile	6	7	6	8			75% Percentile	114.2	105.4	89.85	72.44			25% Percentile	0	0		0	0		0	0		0	0		0	0		0	0		0	0	Median	111.3	94.47	106.2	89.07
Maximum	294	0	331	0			Maximum	6	10	6	12			Maximum	117.6	111.4	95.02	73.42			Median	0	0		0	0		0	0		0	1		0	1.5		0	1		0	0	75% Percentile	118.4	131.6	109.9	95.14
Range	86	0	88	0			Range	1	7	0	9			Range	14.54	10.34	18.78	18.32			75% Percentile	0	1		0	0		0	1		0	3		0	3		0	2		0	1	Maximum	132.4	136.6	117.8	98.48
																					Maximum	0	5		0	3		0	4		0	11		3	7		0	7		0	4	Range	31.07	53.53	19.95	32.77
Mean	249.7	0	282.7	0			Mean	5.839	6.33	6	6.667			Mean	110.6	103.9	85.5	66.42			Range	0	5		0	3		0	4		0	11		3	7		0	7		0	4
Std. Deviation	31.3	0	37.99	0			Std. Deviation	0.3706	1.162	0	1.988			Std. Deviation	5.441	3.805	5.974	6.536																								Mean	112.7	104.7	106.4	87.38
Std. Error of Mean	12.78	0	15.51	0			Std. Error of Mean	0.04952	0.1239	0	0.363			Std. Error of Mean	2.057	1.553	2.112	2.47			Mean	0	0.7571		0	0.3375		0	0.4138		0	1.739		0.09302	1.971		0	1.565		0	0.4	Std. Deviation	9.667	20.76	5.922	9.746
																					Std. Deviation	0	1.096		0	0.674		0	0.829		0	2.422		0.5001	1.792		0	1.666		0	0.8254	Std. Error of Mean	3.057	6.564	1.873	3.082
Sum	1498	0	1696	0			Sum	327	557	210	200			Sum	774	623.2	684	464.9			Std. Error of Mean	0	0.131		0	0.07536		0	0.08888		0	0.2525		0.05392	0.1758		0	0.1737		0	0.1024
																																										Sum	1127	1047	1064	873.8
																					Sum	0	53		0	27		0	36		0	160		8	205		0	144		0	26
Number of families	1						Number of families	1						Number of families	1
Number of comparisons per family	6						Number of comparisons per family	6						Number of comparisons per family	6
Q	0.05						Q	0.05						Q	0.05						Table Analyzed	z1			z2			z3			z4			z5			z6			z7		Number of families	1
																																										Number of comparisons per family	6
Two-stage linear step-up procedure of Benjamini, Krieger and Yekutieli	Mean rank diff.	Discovery?	q value	Individual P Value			Two-stage linear step-up procedure of Benjamini, Krieger and Yekutieli	Mean rank diff.	Discovery?	q value	Individual P Value			Two-stage linear step-up procedure of Benjamini, Krieger and Yekutieli	Mean rank diff.	Discovery?	q value	Individual P Value			Column B	flag::rpa-4, 6hrs post-IR			flag::rpa-4, 6hrs post-IR			flag::rpa-4, 6hrs post-IR			flag::rpa-4, 6hrs post-IR			flag::rpa-4, 6hrs post-IR			flag::rpa-4, 6hrs post-IR			flag::rpa-4, 6hrs post-IR		Q	0.05
wild type vs. rpa-2	10	Yes	0.0048	0.0068	A-B		wild type vs. rpa-2	-35	Yes	0.0004	0.0002	A-B		Column A vs. Column B	4.952	No	0.1466	0.2792	A-B		vs.	vs.			vs.			vs.			vs.			vs.			vs.			vs.
wild type vs. rpa-4	-3	No	0.1752	0.4171	A-C		wild type vs. rpa-4	-11.33	No	0.1405	0.3346	A-C		Column A vs. Column C	12.79	Yes	0.0028	0.0027	A-C		Column A	flag::rpa-4			flag::rpa-4			flag::rpa-4			flag::rpa-4			flag::rpa-4			flag::rpa-4			flag::rpa-4		Two-stage linear step-up procedure of Benjamini, Krieger and Yekutieli	Mean rank diff.	Discovery?	q value	Individual P Value
wild type vs. Column D	10	Yes	0.0052	0.0099	A-D		wild type vs. Column D	-43.18	Yes	0.0005	0.0005	A-D		Column A vs. Column D	20.29	Yes	<0.0001	<0.0001	A-D																							wild type vs. Column B	10.4	Yes	0.049	0.0467	A-B
rpa-2 vs. rpa-4	-13	Yes	0.0008	0.0004	B-C		rpa-2 vs. rpa-4	23.66	Yes	0.0156	0.0298	B-C		Column B vs. Column C	7.833	Yes	0.0492	0.0779	B-C		Mann Whitney test																					wild type vs. rpa-4	4.05	No	0.307	0.4385	A-C
rpa-2 vs. Column D	0	No	0.35	>0.9999	B-D		rpa-2 vs. Column D	-8.185	No	0.1671	0.4774	B-D		Column B vs. Column D	15.33	Yes	0.0013	0.0008	B-D		P value	<0.0001			<0.0001			<0.0001			<0.0001			<0.0001			<0.0001			<0.0001		wild type vs. Column D	21.35	Yes	0.0002	<0.0001	A-D
rpa-4 vs. Column D	13	Yes	0.0008	0.0008	C-D		rpa-4 vs. Column D	-31.85	Yes	0.0132	0.0188	C-D		Column C vs. Column D	7.5	Yes	0.0492	0.0781	C-D		Exact or approximate P value?	Exact			Exact			Exact			Exact			Exact			Exact			Exact		Column B vs. rpa-4	-6.35	No	0.1886	0.2245	B-C
																					P value summary	****			****			****			****			****			****			****		Column B vs. Column D	10.95	Yes	0.049	0.0362	B-D
Test details	Mean rank 1	Mean rank 2	Mean rank diff.	n1	n2		Test details	Mean rank 1	Mean rank 2	Mean rank diff.	n1	n2		Test details	Mean rank 1	Mean rank 2	Mean rank diff.	n1	n2		Significantly different (P < 0.05)?	Yes			Yes			Yes			Yes			Yes			Yes			Yes		rpa-4 vs. Column D	17.3	Yes	0.002	0.0009	C-D
wild type vs. rpa-2	16	6	10	6	6		wild type vs. rpa-2	82.17	117.2	-35	56	88		Column A vs. Column B	24.29	19.33	4.952	7	6		One- or two-tailed P value?	Two-tailed			Two-tailed			Two-tailed			Two-tailed			Two-tailed			Two-tailed			Two-tailed
wild type vs. rpa-4	16	19	-3	6	6		wild type vs. rpa-4	82.17	93.5	-11.33	56	35		Column A vs. Column C	24.29	11.5	12.79	7	8		Sum of ranks in column A,B	6345 , 7185			13132 , 9873			10260 , 10041			6508 , 11071			5068 , 13078			3570 , 9633			2940 , 4441		Test details	Mean rank 1	Mean rank 2	Mean rank diff.	n1	n2
wild type vs. Column D	16	6	10	6	5		wild type vs. Column D	82.17	125.4	-43.18	56	30		Column A vs. Column D	24.29	4	20.29	7	7		Mann-Whitney U	1880			4087			3705			1948			1327			1085			1344		wild type vs. Column B	29.45	19.05	10.4	10	10
rpa-2 vs. rpa-4	6	19	-13	6	6		rpa-2 vs. rpa-4	117.2	93.5	23.66	88	35		Column B vs. Column C	19.33	11.5	7.833	6	8																							wild type vs. rpa-4	29.45	25.4	4.05	10	10
rpa-2 vs. Column D	6	6	0	6	5		rpa-2 vs. Column D	117.2	125.4	-8.185	88	30		Column B vs. Column D	19.33	4	15.33	6	7		Difference between medians																					wild type vs. Column D	29.45	8.1	21.35	10	10
rpa-4 vs. Column D	19	6	13	6	5		rpa-4 vs. Column D	93.5	125.4	-31.85	35	30		Column C vs. Column D	11.5	4	7.5	8	7		Median of column A	0.000, n=94			0.000, n=134			0.000, n=114			0.000, n=95			0.000, n=86			0.000, n=70			0.000, n=56		Column B vs. rpa-4	19.05	25.4	-6.35	10	10
																					Median of column B	0.000, n=70			0.000, n=80			0.000, n=87			1.000, n=92			1.500, n=104			1.000, n=92			0.000, n=65		Column B vs. Column D	19.05	8.1	10.95	10	10
Table Analyzed	Figure-4A numberofF1adultprogeny	Figure-4A numberofF1adultprogeny	Figure-4A numberofF1adultprogeny	Figure-4A numberofF1adultprogeny	Figure-4A numberofF1adultprogeny	Figure-4A numberofF1adultprogeny															Difference: Actual	0			0			0			1			1.5			1			0		rpa-4 vs. Column D	25.4	8.1	17.3	10	10
							Table Analyzed	Figure-4B numberofdapibodies	Figure-4B numberofdapibodies	Figure-4B numberofdapibodies	Figure-4B numberofdapibodies	Figure-4B numberofdapibodies	Figure-4B numberofdapibodies	Table Analyzed	Figure-4C %viability after 100gray IR	Figure-4C %viability after 100gray IR	Figure-4C %viability after 100gray IR	Figure-4C %viability after 100gray IR	Figure-4C %viability after 100gray IR	Figure-4C %viability after 100gray IR	Difference: Hodges-Lehmann	0			0			0			1			1			1			0
Column B	rpa-2	rpa-4	rpa-2; rpa-4	rpa-4	rpa-2; rpa-4	rpa-2; rpa-4																																				Table Analyzed	Figure-4G numberofF1adultprogeny HU	Figure-4G numberofF1adultprogeny HU	Figure-4G numberofF1adultprogeny HU	Figure-4G numberofF1adultprogeny HU	Figure-4G numberofF1adultprogeny HU	Figure-4G numberofF1adultprogeny HU
vs.	vs.	vs.	vs.	vs.	vs.	vs.	Column B	rpa-2	rpa-4	rpa-2; rpa-4	rpa-4	rpa-2; rpa-4	rpa-2; rpa-4	Column B	rpa-4 control	wild type 100 gray	rpa-4 100 gray	wild type 100 gray	rpa-4 100 gray	rpa-4 100 gray
Column A	wild type	wild type	wild type	rpa-2	rpa-2	rpa-4	vs.	vs.	vs.	vs.	vs.	vs.	vs.	vs.	vs.	vs.	vs.	vs.	vs.	vs.																						Column B	rpa-4	wild type 40mM	rpa-4 40mM	rpa-4	rpa-4 40mM	rpa-4 40mM
							Column A	wild type	wild type	wild type	rpa-2	rpa-2	rpa-4	Column A	wild type control	wild type control	wild type control	rpa-4 control	rpa-4 control	wild type 100 gray	649	590																				vs.	vs.	vs.	vs.	vs.	vs.	vs.
Mann Whitney test																																										Column A	wild type	wild type	wild type	wild type 40mM	wild type 40mM	rpa-4
P value	0.0022	0.1797	0.0043	0.0022	>0.9999	0.0043	Mann Whitney test							Mann Whitney test
Exact or approximate P value?	Exact	Exact	Exact	Exact	Exact	Exact	P value	0.0001	0.0247	0.0035	0.012	0.2804	0.0196	P value	0.0221	0.0003	0.0006	0.0007	0.0012	0.0003																						Mann Whitney test
P value summary	**	ns	**	**	ns	**	Exact or approximate P value?	Exact	Exact	Exact	Exact	Exact	Exact	Exact or approximate P value?	Exact	Exact	Exact	Exact	Exact	Exact																						P value	0.1716	0.123	<0.0001	0.1717	0.063	<0.0001
Significantly different (P < 0.05)?	Yes	No	Yes	Yes	No	Yes	P value summary	***	*	**	*	ns	*	P value summary	*	***	***	***	**	***																						Exact or approximate P value?	Exact	Exact	Exact	Exact	Exact	Exact
One- or two-tailed P value?	Two-tailed	Two-tailed	Two-tailed	Two-tailed	Two-tailed	Two-tailed	Significantly different (P < 0.05)?	Yes	Yes	Yes	Yes	No	Yes	Significantly different (P < 0.05)?	Yes	Yes	Yes	Yes	Yes	Yes																						P value summary	ns	ns	****	ns	ns	****
Sum of ranks in column A,B	57 , 21	30 , 48	51 , 15	21 , 57	36 , 30	51 , 15	One- or two-tailed P value?	Two-tailed	Two-tailed	Two-tailed	Two-tailed	Two-tailed	Two-tailed	One- or two-tailed P value?	Two-tailed	Two-tailed	Two-tailed	Two-tailed	Two-tailed	Two-tailed																						Significantly different (P < 0.05)?	No	No	Yes	No	No	Yes
Mann-Whitney U	0	9	0	0	15	0	Sum of ranks in column A,B	3223 , 7218	2419 , 1768	2153 , 1589	5859 , 1768	5067 , 1955	997.5 , 1148	Sum of ranks in column A,B	65 , 26	84 , 36	77 , 28	69 , 36	63 , 28	92 , 28																						One- or two-tailed P value?	Two-tailed	Two-tailed	Two-tailed	Two-tailed	Two-tailed	Two-tailed
							Mann-Whitney U	1627	822.5	556.5	1138	1151	367.5	Mann-Whitney U	5	0	0	0	0	0																						Sum of ranks in column A,B	123.5 , 86.50	126 , 84	155 , 55	86.50 , 123.5	130 , 80	154 , 56
Difference between medians																																										Mann-Whitney U	31.5	29	0	31.5	25	1
Median of column A	245.0, n=6	245.0, n=6	245.0, n=6	0.000, n=6	0.000, n=6	274.5, n=6	Difference between medians							Difference between medians
Median of column B	0.000, n=6	274.5, n=6	0.000, n=5	274.5, n=6	0.000, n=5	0.000, n=5	Median of column A	6.000, n=56	6.000, n=56	6.000, n=56	6.000, n=88	6.000, n=88	6.000, n=35	Median of column A	113.3, n=7	113.3, n=7	113.3, n=7	102.7, n=6	102.7, n=6	86.07, n=8																						Difference between medians
Difference: Actual	-245	29.5	-245	274.5	0	-274.5	Median of column B	6.000, n=88	6.000, n=35	7.000, n=30	6.000, n=35	7.000, n=30	7.000, n=30	Median of column B	102.7, n=6	86.07, n=8	68.58, n=7	86.07, n=8	68.58, n=7	68.58, n=7																						Median of column A	111.3, n=10	111.3, n=10	111.3, n=10	94.47, n=10	94.47, n=10	106.2, n=10
Difference: Hodges-Lehmann	-245	35	-245	274.5	0	-274.5	Difference: Actual	0	0	1	0	1	1	Difference: Actual	-10.65	-27.26	-44.75	-16.61	-34.1	-17.49																						Median of column B	106.2, n=10	94.47, n=10	89.07, n=10	106.2, n=10	89.07, n=10	89.07, n=10
							Difference: Hodges-Lehmann	1	0	1	0	0	1	Difference: Hodges-Lehmann	-5.644	-26.1	-44.75	-17.27	-35.35	-18.61																						Difference: Actual	-5.153	-16.84	-22.23	11.69	-5.395	-17.08
																																										Difference: Hodges-Lehmann	-4.973	-14.03	-23.36	9.828	-9.407	-17.88

## Sheet: Figure 6
6A_rad-51																																			Figure-6B rad51gfp_spo11_timeoffirstfocusappearance				Figure-6C rad51gfp_spo11_numberoffoci
	Z1					Z2					Z3					Z4					Z5					Z6					Z7					spo-11	spo-11; rpa-4
	wild-type	rpa-2	rpa-4	rpa-2;rpa-4		wild-type	rpa-2	rpa-4	rpa-2;rpa-4		wild-type	rpa-2	rpa-4	rpa-2;rpa-4		wild-type	rpa-2	rpa-4	rpa-2;rpa-4		wild-type	rpa-2	rpa-4	rpa-2;rpa-4		wild-type	rpa-2	rpa-4	rpa-2;rpa-4		wild-type	rpa-2	rpa-4	rpa-2;rpa-4	Number of values	101	128			spo-11	spo-11; rpa-4
Number of values	95	36	108	31		114	48	113	52		93	60	87	65		90	58	91	58		88	48	79	57		74	33	69	61		56	17	59	51					Number of values	39	36
																																			Minimum	1	3
Minimum	0	0	0	0		0	0	0	0		0	0	0	0		0	0	0	0		0	0	0	0		0	0	0	0		0	0	0	0	25% Percentile	18	15		Minimum	0	1
25% Percentile	0	0	0	0		0	0	0	0		0	0	0	0		0	0	1	0		1	0	1	0		1	0	1	1		1	0	0	0	Median	26	23		25% Percentile	2	2
Median	0	0	0	1		0	0	0	0		0	0	0	0		1	0	3	0		3	0	2	1		3	0	2	2		2	0	1	1	75% Percentile	33	33		Median	3	4
75% Percentile	0	1	0	2		0	1	0	1		0	1	0	1		3	1	5	1		4.75	1	4	2		4	0	3	3		3.75	0	3	2	Maximum	45	43		75% Percentile	4	4
Maximum	2	2	1	6		1	4	1	4		2	9	3	3		9	5	17	3		12	9	9	9		11	2	8	9		7	2	27	5	Range	44	40		Maximum	6	8
Range	2	2	1	6		1	4	1	4		2	9	3	3		9	5	17	3		12	9	9	9		11	2	8	9		7	2	27	5					Range	6	7
																																			Mean	25.72	24.09
Mean	0.2211	0.4167	0.05556	1.355		0.04386	0.4167	0.0708	0.7115		0.2581	0.7333	0.3563	0.4615		1.944	0.8276	3.648	0.6034		3.091	0.75	2.304	1.632		3.243	0.1818	2.043	1.934		2.536	0.2353	2.102	1.431	Std. Deviation	10.69	10.42		Mean	2.667	3.556
Std. Deviation	0.509	0.6492	0.2301	1.799		0.2057	0.7672	0.2576	0.9769		0.5692	1.656	0.7467	0.7921		2.052	1.3	2.888	0.8364		2.823	1.744	1.917	1.97		2.52	0.4647	1.786	1.711		1.944	0.5623	3.854	1.418	Std. Error of Mean	1.064	0.9211		Std. Deviation	1.439	1.611
Std. Error of Mean	0.05223	0.1082	0.02214	0.3231		0.01926	0.1107	0.02424	0.1355		0.05902	0.2137	0.08006	0.09825		0.2163	0.1707	0.3028	0.1098		0.3009	0.2518	0.2157	0.2609		0.293	0.08089	0.215	0.2191		0.2598	0.1364	0.5017	0.1985					Std. Error of Mean	0.2304	0.2686
																																			Sum	2598	3084
Sum	21	15	6	42		5	20	8	37		24	44	31	30		175	48	332	35		272	36	182	93		240	6	141	118		142	4	124	73					Sum	104	128
Table Analyzed	z1	z1	z1	z1		z2	z2	z2	z2		z3	z3	z3	z3		z4	z4	z4	z4		z5	z5	z5	z5		z6	z6	z6	z6		z7	z7	z7	z7					Table Analyzed	Figure-6C rad51gfp_spo11_numberoffoci
																																			Table Analyzed	rad51GFP-time till all
Column B	rpa-2	rpa-4	rpa-2;rpa-4	rpa-2;rpa-4		rpa-2	rpa-4	rpa-2;rpa-4	rpa-2;rpa-4		rpa-2	rpa-4	rpa-2;rpa-4	rpa-2;rpa-4		rpa-2	rpa-4	rpa-2;rpa-4	rpa-2;rpa-4		rpa-2	rpa-4	rpa-2;rpa-4	rpa-2;rpa-4		rpa-2	rpa-4	rpa-2;rpa-4	rpa-2;rpa-4		rpa-2	rpa-4	rpa-2;rpa-4	rpa-2;rpa-4					Column B	spo-11; rpa-4
vs.	vs.	vs.	vs.	vs.		vs.	vs.	vs.	vs.		vs.	vs.	vs.	vs.		vs.	vs.	vs.	vs.		vs.	vs.	vs.	vs.		vs.	vs.	vs.	vs.		vs.	vs.	vs.	vs.	Column B	spo-11; rpa-4			vs.	vs.
Column A	wild-type	wild-type	wild-type	rpa-2		wild-type	wild-type	wild-type	rpa-2		wild-type	wild-type	wild-type	rpa-2		wild-type	wild-type	wild-type	rpa-2		wild-type	wild-type	wild-type	rpa-2		wild-type	wild-type	wild-type	rpa-2		wild-type	wild-type	wild-type	rpa-2	vs.	vs.			Column A	spo-11
																																			Column A	spo-11
Mann Whitney test																																							Mann Whitney test
P value	0.0624	0.0043	<0.0001	0.031		<0.0001	0.3849	<0.0001	0.1225		0.0918	0.4979	0.068	0.9859		0.0001	<0.0001	<0.0001	0.8398		<0.0001	0.1668	0.0006	0.0001		<0.0001	0.0024	0.0008	<0.0001		<0.0001	0.0094	0.0024	0.0004	Mann Whitney test				P value	0.0157
Exact or approximate P value?	Exact	Exact	Exact	Exact		Exact	Approximate	Exact	Exact		Exact	Exact	Exact	Exact		Exact	Exact	Exact	Exact		Exact	Exact	Exact	Exact		Exact	Exact	Exact	Exact		Exact	Exact	Exact	Exact	P value	0.2259			Exact or approximate P value?	Exact
P value summary	ns	**	****	*		****	ns	****	ns		ns	ns	ns	ns		***	****	****	ns		****	ns	***	***		****	**	***	****		****	**	**	***	Exact or approximate P value?	Approximate			P value summary	*
Significantly different (P < 0.05)?	No	Yes	Yes	Yes		Yes	No	Yes	No		No	No	No	No		Yes	Yes	Yes	No		Yes	No	Yes	Yes		Yes	Yes	Yes	Yes		Yes	Yes	Yes	Yes	P value summary	ns			Significantly different (P < 0.05)?	Yes
One- or two-tailed P value?	Two-tailed	Two-tailed	Two-tailed	Two-tailed		Two-tailed	Two-tailed	Two-tailed	Two-tailed		Two-tailed	Two-tailed	Two-tailed	Two-tailed		Two-tailed	Two-tailed	Two-tailed	Two-tailed		Two-tailed	Two-tailed	Two-tailed	Two-tailed		Two-tailed	Two-tailed	Two-tailed	Two-tailed		Two-tailed	Two-tailed	Two-tailed	Two-tailed	Significantly different (P < 0.05)?	No			One- or two-tailed P value?	Two-tailed
Sum of ranks in column A,B	6005 , 2642	10335 , 10371	5463 , 2539	1071 , 1207		8549 , 4655	12823 , 13056	8365 , 5496	2233 , 2818		6828 , 4953	8249 , 8042	7002 , 5559	3777 , 4098		7625 , 3402	6535 , 9937	7769 , 3258	3426 , 3360		7305 , 2012	7819 , 6210	7246 , 3339	1997 , 3568		5035 , 743.5	6064 , 4233	5773 , 3408	872.5 , 3593		2432 , 269.5	3702 , 2968	3498 , 2280	355 , 1991	One- or two-tailed P value?	Two-tailed			Sum of ranks in column A,B	1260 , 1590
Mann-Whitney U	1445	4485	902.5	405		1994	6268	1810	1057		2457	3878	2631	1947		1691	2440	1547	1649		835.5	3050	1686	821		182.5	1818	1517	311.5		116.5	1198	954	202	Sum of ranks in column A,B	12218 , 14117			Mann-Whitney U	480
																																			Mann-Whitney U	5861
Difference between medians																																							Difference between medians
Median of column A	0.000, n=95	0.000, n=95	0.000, n=95	0.000, n=36		0.000, n=114	0.000, n=114	0.000, n=114	0.000, n=48		0.000, n=93	0.000, n=93	0.000, n=93	0.000, n=60		1.000, n=90	1.000, n=90	1.000, n=90	0.000, n=58		3.000, n=88	3.000, n=88	3.000, n=88	0.000, n=48		3.000, n=74	3.000, n=74	3.000, n=74	0.000, n=33		2.000, n=56	2.000, n=56	2.000, n=56	0.000, n=17	Difference between medians				Median of column A	3.000, n=39
Median of column B	0.000, n=36	0.000, n=108	1.000, n=31	1.000, n=31		0.000, n=48	0.000, n=113	0.000, n=52	0.000, n=52		0.000, n=60	0.000, n=87	0.000, n=65	0.000, n=65		0.000, n=58	3.000, n=91	0.000, n=58	0.000, n=58		0.000, n=48	2.000, n=79	1.000, n=57	1.000, n=57		0.000, n=33	2.000, n=69	2.000, n=61	2.000, n=61		0.000, n=17	1.000, n=59	1.000, n=51	1.000, n=51	Median of column A	26.00, n=101			Median of column B	4.000, n=36
Difference: Actual	0	0	1	1		0	0	0	0		0	0	0	0		-1	2	-1	0		-3	-1	-2	1		-3	-1	-1	2		-2	-1	-1	1	Median of column B	23.00, n=128			Difference: Actual	1
Difference: Hodges-Lehmann	0	0	0	0		0	0	0	0		0	0	0	0		-1	1	-1	0		-2	0	-1	1		-3	-1	-1	2		-2	-1	-1	1	Difference: Actual	-3			Difference: Hodges-Lehmann	1
																																			Difference: Hodges-Lehmann	-2
610	300	606	375

## Sheet: Figure 7
Figure-7B_lengthfrombendtofirstdiakinesis								Figure-7C_numberofdiakinesisnuclei								Figure-7D_numberofengulfmentmarkednuclei								7E	pre-bend acridine orange nuclei						7F	Post-bend acridine orange nuclei						Figure-7G_lengthfrombendtofirstdiakinesis_48hrworms
									wild type	rpa-2	rpa-4	rpa-2; rpa-4					wild type	rpa-2	rpa-4	rpa-2; rpa-4					wild type	rpa-2	rpa-4	rpa-2; rpa-4				wild type	rpa-2	rpa-4	rpa-2; rpa-4				rpa-2	ced-3	rpa-2; ced-3
	wild type	rpa-2	rpa-4	rpa-2; rpa-4				Number of values	10	10	20	12				Number of values	8	7	16	18				Number of values	29	14	26	19			Number of values	29	14	26	19			Number of values	23	18	14
Number of values	25	18	18	20
								Minimum	6	2	7	0				Minimum	2	5	1	1				Minimum	2	3	2	0			Minimum	0	0	0	3			Minimum	9.042	6.713	3.193
Minimum	23.4	16.35	32.1	67.21				25% Percentile	7	3	7	0				25% Percentile	2	6	2	2.75				25% Percentile	3	5.75	4	0			25% Percentile	0	0	0	6			25% Percentile	16.52	11.98	15.1
25% Percentile	30	22.13	39.68	126.8				Median	8	3.5	8	1				Median	2.5	7	3	3				Median	5	7	5	0			Median	0	0	0	10			Median	21.03	16.94	29.74
Median	36	36.15	49.95	253.2				75% Percentile	8.25	4	9.75	1				75% Percentile	4	8	3	5.25				75% Percentile	5.5	8.25	6	4			75% Percentile	0	0	0	15			75% Percentile	32.84	54.12	79.91
75% Percentile	43.5	62.66	63.08	276.2				Maximum	9	5	11	2				Maximum	4	10	6	9				Maximum	8	10	8	11			Maximum	0	2	0	22			Maximum	116	128.1	137.9
Maximum	50.7	83.55	72	316.8				Range	3	3	4	2				Range	2	5	5	8				Range	6	7	6	11			Range	0	2	0	19			Range	107	121.4	134.7
Range	27.3	67.2	39.9	249.6
								Mean	7.7	3.5	8.35	0.6667				Mean	2.875	7.286	2.688	4.167				Mean	4.552	6.786	4.846	2.211			Mean	0	0.1429	0	10.63			Mean	28.99	35.37	48.9
Mean	36.29	43.11	49.82	214.3				Std. Deviation	0.9487	0.8498	1.268	0.6513				Std. Deviation	0.991	1.604	1.195	2.333				Std. Deviation	1.844	2.19	1.592	3.425			Std. Deviation	0	0.5345	0	5.273			Std. Deviation	24.8	34.89	45.79
Std. Deviation	7.685	23.76	12.52	85.25				Std. Error of Mean	0.3	0.2687	0.2835	0.188				Std. Error of Mean	0.3504	0.6061	0.2989	0.5498				Std. Error of Mean	0.3424	0.5853	0.3123	0.7858			Std. Error of Mean	0	0.1429	0	1.21			Std. Error of Mean	5.171	8.224	12.24
Std. Error of Mean	1.537	5.6	2.951	19.06
								Sum	77	35	167	8				Sum	23	51	43	75				Sum	132	95	126	42			Sum	0	2	0	202			Sum	666.7	636.6	684.7
Sum	907.2	776	896.7	4286
																								Kruskal-Wallis test of n2, 4del, 2del, dm_total							Kruskal-Wallis test of n2, 4del, 2del, dm_postbend
								Number of families	1							Number of families	1																					Number of families	1
Number of families	1							Number of comparisons per family	6							Number of comparisons per family	6							Number of families	1						Number of families	1						Number of comparisons per family	3
Number of comparisons per family	6							Q	0.05							Q	0.05							Number of comparisons per family	6						Number of comparisons per family	6						Q	0.05
Q	0.05																							Q	0.05						Q	0.05
								Two-stage linear step-up procedure of Benjamini, Krieger and Yekutieli	Mean rank diff.	Discovery?	q value	Individual P Value				Two-stage linear step-up procedure of Benjamini, Krieger and Yekutieli	Mean rank diff.	Discovery?	q value	Individual P Value																		Two-stage linear step-up procedure of Benjamini, Krieger and Yekutieli	Mean rank diff.	Discovery?	q value	Individual P Value
Two-stage linear step-up procedure of Benjamini, Krieger and Yekutieli	Mean rank diff.	Discovery?	q value	Individual P Value				wild type vs. rpa-2	17.55	Yes	0.0047	0.009	A-B			wild type vs. rpa-2	-23.65	Yes	0.0017	0.0011	A-B			Two-stage linear step-up procedure of Benjamini, Krieger and Yekutieli	Mean rank diff.	Discovery?	q value	Individual P Value			Two-stage linear step-up procedure of Benjamini, Krieger and Yekutieli	Mean rank diff.	Discovery?	q value	Individual P Value			rpa-2 vs. ced-3	2.319	No	0.6778	0.6456	A-B
wild type vs. rpa-2	-3.942	No	0.2057	0.5878	A-B			wild type vs. rpa-4	-3.75	No	0.1816	0.519	A-C			wild type vs. rpa-4	2	No	0.3893	0.7415	A-C			wild type vs. rpa-2	-22.19	Yes	0.0019	0.0072	A-B		wild type vs. rpa-2	-2.464	No	0.4358	0.6863	A-B		rpa-2 vs. Column C	-4.348	No	0.6668	0.4234	A-C
wild type vs. rpa-4	-16	Yes	0.0146	0.0278	A-C			wild type vs. Column D	28.46	Yes	<0.0001	<0.0001	A-D			wild type vs. Column D	-7.382	No	0.1352	0.2146	A-D			wild type vs. rpa-4	-3.793	No	0.1014	0.5796	A-C		wild type vs. rpa-4	0	No	0.525	>0.9999	A-C		ced-3 vs. Column C	-6.667	No	0.6668	0.2429	B-C
wild type vs. Column D	-45.72	Yes	<0.0001	<0.0001	A-D			rpa-2 vs. rpa-4	-21.3	Yes	0.0002	0.0002	B-C			rpa-2 vs. rpa-4	25.65	Yes	0.0002	<0.0001	B-C			wild type vs. Column D	20.18	Yes	0.0019	0.007	A-D		wild type vs. rpa-2; rpa-4	-44.5	Yes	<0.0001	<0.0001	A-D
rpa-2 vs. rpa-4	-12.06	No	0.0522	0.1242	B-C			rpa-2 vs. Column D	10.91	Yes	0.0377	0.0897	B-D			rpa-2 vs. Column D	16.27	Yes	0.0095	0.0091	B-D			rpa-2 vs. rpa-4	18.39	Yes	0.006	0.0286	B-C		rpa-2 vs. rpa-4	2.464	No	0.4358	0.6917	B-C		Test details	Mean rank 1	Mean rank 2	Mean rank diff.	n1	n2
rpa-2 vs. Column D	-41.78	Yes	<0.0001	<0.0001	B-D			rpa-4 vs. Column D	32.21	Yes	<0.0001	<0.0001	C-D			rpa-4 vs. Column D	-9.382	Yes	0.0403	0.0511	C-D			rpa-2 vs. Column D	42.37	Yes	<0.0001	<0.0001	B-D		rpa-2 vs. rpa-2; rpa-4	-42.04	Yes	<0.0001	<0.0001	B-D		rpa-2 vs. ced-3	27.65	25.33	2.319	23	18
rpa-4 vs. Column D	-29.72	Yes	<0.0001	0.0001	C-D																			rpa-4 vs. Column D	23.97	Yes	0.0009	0.0017	C-D		rpa-4 vs. rpa-2; rpa-4	-44.5	Yes	<0.0001	<0.0001	C-D		rpa-2 vs. Column C	27.65	32	-4.348	23	14
								Test details	Mean rank 1	Mean rank 2	Mean rank diff.	n1	n2			Test details	Mean rank 1	Mean rank 2	Mean rank diff.	n1	n2																	ced-3 vs. Column C	25.33	32	-6.667	18	14
Test details	Mean rank 1	Mean rank 2	Mean rank diff.	n1	n2			wild type vs. rpa-2	35	17.45	17.55	10	10			wild type vs. rpa-2	19.56	43.21	-23.65	8	7			Test details	Mean rank 1	Mean rank 2	Mean rank diff.	n1	n2		Test details	Mean rank 1	Mean rank 2	Mean rank diff.	n1	n2
wild type vs. rpa-2	25.28	29.22	-3.942	25	18			wild type vs. rpa-4	35	38.75	-3.75	10	20			wild type vs. rpa-4	19.56	17.56	2	8	16			wild type vs. rpa-2	44.21	66.39	-22.19	29	14		wild type vs. rpa-2	34.5	36.96	-2.464	29	14
wild type vs. rpa-4	25.28	41.28	-16	25	18			wild type vs. Column D	35	6.542	28.46	10	12			wild type vs. Column D	19.56	26.94	-7.382	8	18			wild type vs. rpa-4	44.21	48	-3.793	29	26		wild type vs. rpa-4	34.5	34.5	0	29	26		Table Analyzed	Figure-8E_lengthfrombendtofirstdiakinesis_48hrworms	Figure-8E_lengthfrombendtofirstdiakinesis_48hrworms	Figure-8E_lengthfrombendtofirstdiakinesis_48hrworms
wild type vs. Column D	25.28	71	-45.72	25	20			rpa-2 vs. rpa-4	17.45	38.75	-21.3	10	20			rpa-2 vs. rpa-4	43.21	17.56	25.65	7	16			wild type vs. Column D	44.21	24.03	20.18	29	19		wild type vs. rpa-2; rpa-4	34.5	79	-44.5	29	19
rpa-2 vs. rpa-4	29.22	41.28	-12.06	18	18			rpa-2 vs. Column D	17.45	6.542	10.91	10	12			rpa-2 vs. Column D	43.21	26.94	16.27	7	18			rpa-2 vs. rpa-4	66.39	48	18.39	14	26		rpa-2 vs. rpa-4	36.96	34.5	2.464	14	26		Column C	rpa-2; ced-3	ced-3	rpa-2; ced-3
rpa-2 vs. Column D	29.22	71	-41.78	18	20			rpa-4 vs. Column D	38.75	6.542	32.21	20	12			rpa-4 vs. Column D	17.56	26.94	-9.382	16	18			rpa-2 vs. Column D	66.39	24.03	42.37	14	19		rpa-2 vs. rpa-2; rpa-4	36.96	79	-42.04	14	19		vs.	vs.	vs.	vs.
rpa-4 vs. Column D	41.28	71	-29.72	18	20																			rpa-4 vs. Column D	48	24.03	23.97	26	19		rpa-4 vs. rpa-2; rpa-4	34.5	79	-44.5	26	19		Column A	rpa-2	rpa-2	ced-3
								Table Analyzed	Figure-7C_numberofdiakinesisnuclei	Figure-7C_numberofdiakinesisnuclei	Figure-7C_numberofdiakinesisnuclei	Figure-7C_numberofdiakinesisnuclei	Figure-7C_numberofdiakinesisnuclei	Figure-7C_numberofdiakinesisnuclei		Table Analyzed	Figure-7D_numberofengulfmentmarkednuclei	Figure-7D_numberofengulfmentmarkednuclei	Figure-7D_numberofengulfmentmarkednuclei	Figure-7D_numberofengulfmentmarkednuclei	Figure-7D_numberofengulfmentmarkednuclei	Figure-7D_numberofengulfmentmarkednuclei																Mann Whitney test
Table Analyzed	Figure-7B_lengthfrombendtofirstdiakinesis	Figure-7B_lengthfrombendtofirstdiakinesis	Figure-7B_lengthfrombendtofirstdiakinesis	Figure-7B_lengthfrombendtofirstdiakinesis	Figure-7B_lengthfrombendtofirstdiakinesis	Figure-7B_lengthfrombendtofirstdiakinesis																																P value	0.3602	0.5761	0.3376
								Column B	rpa-2	rpa-4	rpa-2; rpa-4	rpa-4	rpa-2; rpa-4	rpa-2; rpa-4		Column B	rpa-2	rpa-4	rpa-2; rpa-4	rpa-4	rpa-2; rpa-4	rpa-2; rpa-4		Figure-7E acridine_orange_bend_n2,rpa2,rpa4,dm	Figure-7E acridine_orange_bend_n2,rpa2,rpa4,dm	Figure-7E acridine_orange_bend_n2,rpa2,rpa4,dm	Figure-7E acridine_orange_bend_n2,rpa2,rpa4,dm	Figure-7E acridine_orange_bend_n2,rpa2,rpa4,dm	Figure-7E acridine_orange_bend_n2,rpa2,rpa4,dm		n2, 4del, 2del, dm_after	n2, 4del, 2del, dm_after	n2, 4del, 2del, dm_after	n2, 4del, 2del, dm_after	n2, 4del, 2del, dm_after	n2, 4del, 2del, dm_after		Exact or approximate P value?	Exact	Exact	Exact
Column B	rpa-2	rpa-4	rpa-2; rpa-4	rpa-4	rpa-2; rpa-4	rpa-2; rpa-4		vs.	vs.	vs.	vs.	vs.	vs.	vs.		vs.	vs.	vs.	vs.	vs.	vs.	vs.																P value summary	ns	ns	ns
vs.	vs.	vs.	vs.	vs.	vs.	vs.		Column A	wild type	wild type	wild type	rpa-2	rpa-2	rpa-4		Column A	wild type	wild type	wild type	rpa-2	rpa-2	rpa-4		rpa-2	rpa-4	rpa-2; rpa-4	rpa-4	rpa-2; rpa-4	rpa-2; rpa-4		rpa-2	rpa-4	rpa-2; rpa-4	rpa-4	rpa-2; rpa-4	rpa-2; rpa-4		Significantly different (P < 0.05)?	No	No	No
Column A	wild type	wild type	wild type	rpa-2	rpa-2	rpa-4																		vs.	vs.	vs.	vs.	vs.	vs.		vs.	vs.	vs.	vs.	vs.	vs.		One- or two-tailed P value?	Two-tailed	Two-tailed	Two-tailed
								Mann Whitney test								Mann Whitney test								wild type	wild type	wild type	rpa-2	rpa-2	rpa-4		wild type	wild type	wild type	rpa-2	rpa-2	rpa-4		Sum of ranks in column A,C	407 , 296	505 , 356	271 , 257
Mann Whitney test								P value	<0.0001	0.2639	<0.0001	<0.0001	<0.0001	<0.0001		P value	0.0002	0.6191	0.1908	<0.0001	0.004	0.0431																Mann-Whitney U	131	185	100
P value	0.8503	0.0006	<0.0001	0.132	<0.0001	<0.0001		Exact or approximate P value?	Exact	Exact	Exact	Exact	Exact	Exact		Exact or approximate P value?	Exact	Exact	Exact	Exact	Exact	Exact
Exact or approximate P value?	Exact	Exact	Exact	Exact	Exact	Exact		P value summary	****	ns	****	****	****	****		P value summary	***	ns	ns	****	**	*		0.002	0.4417	0.0009	0.0039	0.0003	0.0006		0.3256	>0.9999	<0.0001	0.35	<0.0001	<0.0001		Difference between medians
P value summary	ns	***	****	ns	****	****		Significantly different (P < 0.05)?	Yes	No	Yes	Yes	Yes	Yes		Significantly different (P < 0.05)?	Yes	No	No	Yes	Yes	Yes		Exact	Exact	Exact	Exact	Exact	Exact		Exact	Exact	Exact	Exact	Exact	Exact		Median of column A	21.03, n=23	21.03, n=23	16.94, n=18
Significantly different (P < 0.05)?	No	Yes	Yes	No	Yes	Yes		One- or two-tailed P value?	Two-tailed	Two-tailed	Two-tailed	Two-tailed	Two-tailed	Two-tailed		One- or two-tailed P value?	Two-tailed	Two-tailed	Two-tailed	Two-tailed	Two-tailed	Two-tailed		**	ns	***	**	***	***		ns	ns	****	ns	****	****		Median of column C	29.74, n=14	16.94, n=18	29.74, n=14
One- or two-tailed P value?	Two-tailed	Two-tailed	Two-tailed	Two-tailed	Two-tailed	Two-tailed		Sum of ranks in column A,B	155 , 55	130 , 335	175 , 78	55 , 410	174.5 , 78.50	450 , 78		Sum of ranks in column A,B	36 , 84	108 , 192	84.50 , 266.5	138.5 , 137.5	136 , 189	223.5 , 371.5		Yes	No	Yes	Yes	Yes	Yes		No	No	Yes	No	Yes	Yes		Difference: Actual	8.706	-4.095	12.8
Sum of ranks in column A,B	542 , 404	415 , 531	325 , 710	285 , 381	179 , 562	173 , 568		Mann-Whitney U	0	75	0	0	0.5	0		Mann-Whitney U	0	56	48.5	1.5	18	87.5		Two-tailed	Two-tailed	Two-tailed	Two-tailed	Two-tailed	Two-tailed		Two-tailed	Two-tailed	Two-tailed	Two-tailed	Two-tailed	Two-tailed		Difference: Hodges-Lehmann	6.228	-2.653	6.197
Mann-Whitney U	217	90	0	114	8	2																		523.5 , 422.5	766.5 , 773.5	862 , 314	385.5 , 434.5	331.5 , 229.5	742 , 293		623.5 , 322.5	812 , 728	435 , 741	300 , 520	105 , 456	351 , 684
								Difference between medians								Difference between medians								88.5	331.5	124	83.5	39.5	103		188.5	377	0	169	0	0
Difference between medians								Median of column A	8.000, n=10	8.000, n=10	8.000, n=10	3.500, n=10	3.500, n=10	8.000, n=20		Median of column A	2.500, n=8	2.500, n=8	2.500, n=8	7.000, n=7	7.000, n=7	3.000, n=16
Median of column A	36.00, n=25	36.00, n=25	36.00, n=25	36.15, n=18	36.15, n=18	49.95, n=18		Median of column B	3.500, n=10	8.000, n=20	1.000, n=12	8.000, n=20	1.000, n=12	1.000, n=12		Median of column B	7.000, n=7	3.000, n=16	3.000, n=18	3.000, n=16	3.000, n=18	3.000, n=18
Median of column B	36.15, n=18	49.95, n=18	253.2, n=20	49.95, n=18	253.2, n=20	253.2, n=20		Difference: Actual	-4.5	0	-7	4.5	-2.5	-7		Difference: Actual	4.5	0.5	0.5	-4	-4	0		5.000, n=29	5.000, n=29	5.000, n=29	7.000, n=14	7.000, n=14	5.000, n=26		0.000, n=29	0.000, n=29	0.000, n=29	0.000, n=14	0.000, n=14	0.000, n=26
Difference: Actual	0.15	13.95	217.2	13.8	217.1	203.3		Difference: Hodges-Lehmann	-4	0.5	-7	5	-3	-7		Difference: Hodges-Lehmann	4	0	1	-5	-3	1		7.000, n=14	5.000, n=26	0.000, n=19	5.000, n=26	0.000, n=19	0.000, n=19		0.000, n=14	0.000, n=26	10.00, n=19	0.000, n=26	10.00, n=19	10.00, n=19
Difference: Hodges-Lehmann	0.675	12.9	215.1	11.4	198.8	200.4																		2	0	-5	-2	-7	-5		0	0	10	0	10	10
																								2	0	-3	-2	-6	-4		0	0	10	0	10	10

## Sheet: Figure 8
Figure-8A _flagrpa4_3dayold																													Figure-8A _flagrpa4_3dayold_vs_spo11
	Z1				Z2				Z3				Z4				Z5				Z6				Z7					Z1			Z2			Z3			Z4			Z5			Z6			Z7
	flag::rpa-4	3-day-old flag::rpa-4	3-day-old spo11		flag::rpa-4	3-day-old flag::rpa-4	3-day-old spo11		flag::rpa-4	3-day-old WT	3-day-old spo11		flag::rpa-4	3-day-old WT	3-day-old spo11		flag::rpa-4	3-day-old WT	3-day-old spo11		flag::rpa-4	3-day-old WT	3-day-old spo11		flag::rpa-4	3-day-old WT	3-day-old spo11			spo-11;flagrpa-4_1dayold	spo-11;flagrpa-4_3dayold		spo-11;flagrpa-4_1dayold	spo-11;flagrpa-4_3dayold		spo-11;flagrpa-4_1dayold	spo-11;flagrpa-4_3dayold		spo-11;flagrpa-4_1dayold	spo-11;flagrpa-4_3dayold		spo-11;flagrpa-4_1dayold	spo-11;flagrpa-4_3dayold		spo-11;flagrpa-4_1dayold	spo-11;flagrpa-4_3dayold		spo-11;flagrpa-4_1dayold	spo-11;flagrpa-4_3dayold
Number of values	94	281	359		134	343	373		114	336	358		86	295	323		70	308	264		70	235	228		56	164	184		Number of values	125	359		124	373		111	358		152	323		175	264		139	228		114	184
Minimum	0	0	0		0	0	0		0	0	0		0	0	0		0	0	0		0	0	0		0	0	0		Minimum	0	0		0	0		0	0		0	0		0	0		0	0		0	0
25% Percentile	0	0	0		0	0	0		0	0	0		0	0	0		0	0	0		0	0	0		0	0	0		25% Percentile	0	0		0	0		0	0		0	0		0	0		0	0		0	0
Median	0	0	0		0	0	0		0	0	0		0	0	0		0	0	0		0	0	0		0	0	0		Median	0	0		0	0		0	0		0	0		0	0		0	0		0	0
75% Percentile	0	0	0		0	0	0		0	0	0		0	0	0		0	0	0		0	0	0		0	0	0		75% Percentile	0	0		0	0		0	0		0	0		0	0		0	0		0	0
Maximum	0	0	1		0	2	1		0	2	2		3	2	3		0	6	5		0	13	2		0	3	1		Maximum	0	1		0	1		0	2		0	3		5	5		3	2		3	1
Range	0	0	1		0	2	1		0	2	2		3	2	3		0	6	5		0	13	2		0	3	1		Range	0	1		0	1		0	2		0	3		5	5		3	2		3	1
Mean	0	0	0.002786		0	0.005831	0.005362		0	0.02083	0.01117		0.09302	0.1017	0.0774		0	0.3084	0.1742		0	0.4085	0.1009		0	0.1463	0.02717		Mean	0	0.002786		0	0.005362		0	0.01117		0	0.0774		0.1714	0.1742		0.1295	0.1009		0.03509	0.02717
Std. Deviation	0	0	0.05278		0	0.108	0.07313		0	0.1626	0.1292		0.5001	0.3732	0.3393		0	0.8873	0.6041		0	1.21	0.3676		0	0.4731	0.163		Std. Deviation	0	0.05278		0	0.07313		0	0.1292		0	0.3393		0.7226	0.6041		0.5362	0.3676		0.2954	0.163
Std. Error of Mean	0	0	0.002786		0	0.005831	0.003786		0	0.008869	0.006826		0.05392	0.02173	0.01888		0	0.05056	0.03718		0	0.07895	0.02435		0	0.03695	0.01202		Std. Error of Mean	0	0.002786		0	0.003786		0	0.006826		0	0.01888		0.05462	0.03718		0.04548	0.02435		0.02767	0.01202
Sum	0	0	1		0	2	2		0	7	4		8	30	25		0	95	46		0	96	23		0	24	5		Sum	0	1		0	2		0	4		0	25		30	46		18	23		4	5
										38
Table Analyzed	z1	z1	z1		Table Analyzed	z2	z2	z2	Table Analyzed	z3	z3	z3	Table Analyzed	z4	z4	z4	Table Analyzed	z5	z5	z5	Table Analyzed	z6	z6	z6	Table Analyzed	z7	z7	z7	Table Analyzed	z1			Z2			Z3			Z4			Z5			Z6			Z7
Column B	3-day-old WT	3-day-old spo11	3-day-old spo11		Column B	3-day-old WT	3-day-old spo11	3-day-old spo11	Column B	3-day-old WT	3-day-old spo11	3-day-old spo11	Column B	3-day-old WT	3-day-old spo11	3-day-old spo11	Column B	3-day-old WT	3-day-old spo11	3-day-old spo11	Column B	3-day-old WT	3-day-old spo11	3-day-old spo11	Column B	3-day-old WT	3-day-old spo11	3-day-old spo11	Column B	spo-11;flagrpa-4_3dayold			spo-11;flagrpa-4_3dayold			spo-11;flagrpa-4_3dayold			spo-11;flagrpa-4_3dayold			spo-11;flagrpa-4_3dayold			spo-11;flagrpa-4_3dayold			spo-11;flagrpa-4_3dayold
vs.	vs.	vs.	vs.		vs.	vs.	vs.	vs.	vs.	vs.	vs.	vs.	vs.	vs.	vs.	vs.	vs.	vs.	vs.	vs.	vs.	vs.	vs.	vs.	vs.	vs.	vs.	vs.	vs.	vs.			vs.			vs.			vs.			vs.			vs.			vs.
Column A	1-day-old WT	1-day-old WT	3-day-old WT		Column A	1-day-old WT	1-day-old WT	3-day-old WT	Column A	1-day-old WT	1-day-old WT	3-day-old WT	Column A	1-day-old WT	1-day-old WT	3-day-old WT	Column A	1-day-old WT	1-day-old WT	3-day-old WT	Column A	1-day-old WT	1-day-old WT	3-day-old WT	Column A	1-day-old WT	1-day-old WT	3-day-old WT	Column A	spo-11;flagrpa-4_1dayold			spo-11;flagrpa-4_1dayold			spo-11;flagrpa-4_1dayold			spo-11;flagrpa-4_1dayold			spo-11;flagrpa-4_1dayold			spo-11;flagrpa-4_1dayold			spo-11;flagrpa-4_1dayold
Mann Whitney test					Mann Whitney test				Mann Whitney test				Mann Whitney test				Mann Whitney test				Mann Whitney test				Mann Whitney test				Mann Whitney test
P value	>0.9999	>0.9999	0.378		P value	0.535	0.3979	0.6163	P value	0.1519	0.3288	0.2721	P value	0.0041	0.0202	0.3429	P value	0.0042	0.0496	0.0877	P value	<0.0001	0.0173	<0.0001	P value	0.0088	0.346	0.0018	P value	0.5583			0.4163			0.3352			0.0023			0.1256			0.6775			0.6053
Exact or approximate P value?	Exact	Exact	Approximate		Exact or approximate P value?	Approximate	Approximate	Approximate	Exact or approximate P value?	Approximate	Approximate	Approximate	Exact or approximate P value?	Exact	Exact	Approximate	Exact or approximate P value?	Exact	Exact	Approximate	Exact or approximate P value?	Exact	Exact	Approximate	Exact or approximate P value?	Exact	Exact	Approximate	Exact or approximate P value?	Approximate			Approximate			Approximate			Approximate			Approximate			Approximate			Approximate
P value summary	ns	ns	ns		P value summary	ns	ns	ns	P value summary	ns	ns	ns	P value summary	**	*	ns	P value summary	**	*	ns	P value summary	****	*	****	P value summary	**	ns	**	P value summary	ns			ns			ns			**			ns			ns			ns
Significantly different (P < 0.05)?	No	No	No		Significantly different (P < 0.05)?	No	No	No	Significantly different (P < 0.05)?	No	No	No	Significantly different (P < 0.05)?	Yes	Yes	No	Significantly different (P < 0.05)?	Yes	Yes	No	Significantly different (P < 0.05)?	Yes	Yes	Yes	Significantly different (P < 0.05)?	Yes	No	Yes	Significantly different (P < 0.05)?	No			No			No			Yes			No			No			No
One- or two-tailed P value?	Two-tailed	Two-tailed	Two-tailed		One- or two-tailed P value?	Two-tailed	Two-tailed	Two-tailed	One- or two-tailed P value?	Two-tailed	Two-tailed	Two-tailed	One- or two-tailed P value?	Two-tailed	Two-tailed	Two-tailed	One- or two-tailed P value?	Two-tailed	Two-tailed	Two-tailed	One- or two-tailed P value?	Two-tailed	Two-tailed	Two-tailed	One- or two-tailed P value?	Two-tailed	Two-tailed	Two-tailed	One- or two-tailed P value?	Two-tailed			Two-tailed			Two-tailed			Two-tailed			Two-tailed			Two-tailed			Two-tailed
Sum of ranks in column A,B	17672 , 52828	21291 , 81540	89920 , 115200		Sum of ranks in column A,B	31959 , 82044	33902 , 94876	122810 , 133876	Sum of ranks in column A,B	25365 , 76110	26790 , 84838	117329 , 123837	Sum of ranks in column A,B	17480 , 58765	19000 , 68571	92220 , 99051	Sum of ranks in column A,B	15419 , 62396	14273 , 47152	90238 , 73641	Sum of ranks in column A,B	9030 , 37635	9835 , 34716	57978 , 49439	Sum of ranks in column A,B	5684 , 18626	6608 , 22312	29874 , 30852	Sum of ranks in column A,B	30250 , 87120			30752 , 93001			25919 , 84297			34732 , 78318			37505 , 59076			25390 , 42138			16945 , 27607
Mann-Whitney U	13207	16826	50299		Mann-Whitney U	22914	24857	63814	Mann-Whitney U	18810	20235	59576	Mann-Whitney U	12920	14440	46725	Mann-Whitney U	11678	10532	38661	Mann-Whitney U	6545	7350	23333	Mann-Whitney U	4088	5012	13832	Mann-Whitney U	22375			23002			19703			23104			22105			15660			10390
Difference between medians					Difference between medians				Difference between medians				Difference between medians				Difference between medians				Difference between medians				Difference between medians				Difference between medians
Median of column A	0.000, n=94	0.000, n=94	0.000, n=281		Median of column A	0.000, n=134	0.000, n=134	0.000, n=343	Median of column A	0.000, n=114	0.000, n=114	0.000, n=336	Median of column A	0.000, n=95	0.000, n=95	0.000, n=295	Median of column A	0.000, n=86	0.000, n=86	0.000, n=308	Median of column A	0.000, n=70	0.000, n=70	0.000, n=235	Median of column A	0.000, n=56	0.000, n=56	0.000, n=164	Median of column A	0.000, n=125			0.000, n=124			0.000, n=111			0.000, n=152			0.000, n=175			0.000, n=139			0.000, n=114
Median of column B	0.000, n=281	0.000, n=359	0.000, n=359		Median of column B	0.000, n=343	0.000, n=373	0.000, n=373	Median of column B	0.000, n=336	0.000, n=358	0.000, n=358	Median of column B	0.000, n=295	0.000, n=323	0.000, n=323	Median of column B	0.000, n=308	0.000, n=264	0.000, n=264	Median of column B	0.000, n=235	0.000, n=228	0.000, n=228	Median of column B	0.000, n=164	0.000, n=184	0.000, n=184	Median of column B	0.000, n=359			0.000, n=373			0.000, n=358			0.000, n=323			0.000, n=264			0.000, n=228			0.000, n=184
Difference: Actual	0	0	0		Difference: Actual	0	0	0	Difference: Actual	0	0	0	Difference: Actual	0	0	0	Difference: Actual	0	0	0	Difference: Actual	0	0	0	Difference: Actual	0	0	0	Difference: Actual	0			0			0			0			0			0			0
Difference: Hodges-Lehmann	0	0	0		Difference: Hodges-Lehmann	0	0	0	Difference: Hodges-Lehmann	0	0	0	Difference: Hodges-Lehmann	0	0	0	Difference: Hodges-Lehmann	0	0	0	Difference: Hodges-Lehmann	0	0	0	Difference: Hodges-Lehmann	0	0	0	Difference: Hodges-Lehmann	0			0			0			0			0			0			0
624	1962	2089																											940	2089

## Sheet: Figure S5
S5A_viability of tags							S5A_ ollasrpa-1 diakinesis#						S5A_ ollasrpa-1 pachytene extension						S5B nuclearvolume_mp								Figure-S5C lengthofentiregonad						FIGURES5D-OLLASRPA1_Z1+Z2_HAZYNUCLEI
	wild type	flag::rpa-2	flag::rpa-4					rpa-2	rpa-2;rpa-4	ollas::rpa-1; rpa-2				rpa-2	rpa-2;rpa-4	ollas::rpa-1; rpa-2				wild type	rpa-2	rpa-4	rpa-2;rpa-4					wild type	rpa-2	rpa-4	rpa-2;rpa-4			O1	O1_2DEL	O1_4DEL	O1_DM
Number of values	5	5	5				Number of values	18	18	18			Number of values	18	18	18			Number of values	25	15	15	25				Number of values	22	12	16	19		Number of values	2	2	2	2
Minimum	95.72	93.91	94.33				Minimum	1	0	1			Minimum	0	31.54	17.44			Minimum	29.85	49.98	26.13	45.77				Minimum	427.1	313.2	446.7	450.7		Minimum	65	4	105	22
25% Percentile	95.84	94.24	95.21				25% Percentile	2	0.75	2			25% Percentile	0	64.31	32.38			25% Percentile	33.38	55.23	30.8	59.94				25% Percentile	504.7	352.4	511.3	479.9		25% Percentile	65	4	105	22
Median	98.51	97.19	99.44				Median	3	1.5	4			Median	25.38	99.67	47.29			Median	36.59	59.67	32.03	62.66				Median	531.9	388.5	551.5	530.2		Median	116	42.5	121	60
75% Percentile	106.9	98.85	101.6				75% Percentile	5	3	6			75% Percentile	44.69	183.5	84.92			75% Percentile	41.24	66.79	34.01	68.55				75% Percentile	583.1	430.2	587.2	576.7		75% Percentile	167	81	137	98
Maximum	111.4	99.32	102.9				Maximum	5	4	8			Maximum	63.75	246.2	107.2			Maximum	57.1	73.84	36.64	82.67				Maximum	654.4	449.1	667.1	668.3		Maximum	167	81	137	98
Range	15.64	5.408	8.549				Range	4	4	7			Range	63.75	214.7	89.72			Range	27.24	23.87	10.51	36.9				Range	227.2	135.9	220.4	217.6		Range	102	77	32	76
Mean	100.8	96.67	98.63				Mean	3.389	1.611	4.222			Mean	24.6	118.4	56.48			Mean	38.66	60.69	32.13	64				Mean	539.5	388.3	553.6	538.7		Mean	116	42.5	121	60
Std. Deviation	6.493	2.36	3.418				Std. Deviation	1.29	1.243	2.045			Std. Deviation	23.24	63.69	29.25			Std. Deviation	7.381	7.285	2.974	9.154				Std. Deviation	54.93	42.12	60.28	63.19		Std. Deviation	72.12	54.45	22.63	53.74
Std. Error of Mean	2.904	1.056	1.529				Std. Error of Mean	0.304	0.293	0.4821			Std. Error of Mean	5.477	15.01	6.895			Std. Error of Mean	1.476	1.881	0.7678	1.831				Std. Error of Mean	11.71	12.16	15.07	14.5		Std. Error of Mean	51	38.5	16	38
Sum	504	483.4	493.1				Sum	61	29	76			Sum	442.8	2130	1017			Sum	966.4	910.3	481.9	1600				Sum	11868	4659	8858	10235		Sum	232	85	242	120
																												wild type	rpa-2	rpa-4	rpa-2;rpa-4
Number of families	1						Number of families	1					Number of families	1					Number of families	1							Test for normal distribution						Table Analyzed	Z1+z2_HAZY			Z1+z2_HAZY			Z1+z2_HAZY			Z1+z2_HAZY			Z1+z2_HAZY			Z1+z2_HAZY
Number of comparisons per family	3						Number of comparisons per family	3					Number of comparisons per family	3					Number of comparisons per family	6							Anderson-Darling test
Q	0.05						Q	0.05					Q	0.05					Q	0.05							A2*	0.1913	0.2122	0.2585	0.3418		P value and statistical significance
																											P value	0.8861	0.8106	0.6679	0.4547		Test	Fisher's exact test			Fisher's exact test			Fisher's exact test			Fisher's exact test			Fisher's exact test			Fisher's exact test
Two-stage linear step-up procedure of Benjamini, Krieger and Yekutieli	Mean rank diff.	Discovery?	q value	Individual P Value			Two-stage linear step-up procedure of Benjamini, Krieger and Yekutieli	Mean rank diff.	Discovery?	q value	Individual P Value		Two-stage linear step-up procedure of Benjamini, Krieger and Yekutieli	Mean rank diff.	Discovery?	q value	Individual P Value		Two-stage linear step-up procedure of Benjamini, Krieger and Yekutieli	Mean rank diff.	Discovery?	q value	Individual P Value				Passed normality test (alpha=0.05)?	Yes	Yes	Yes	Yes		P value	<0.0001			0.0006			<0.0001			<0.0001			0.0048			<0.0001
wild type vs. flag::rpa-2	3.4	No	0.4062	0.2293	A-B		rpa-2 vs. rpa-2;rpa-4	16.06	Yes	0.001	0.0019	A-B	rpa-2 vs. rpa-2;rpa-4	-27.06	Yes	<0.0001	<0.0001	A-B	wild type vs. rpa-2	-30.25	Yes	<0.0001	<0.0001	A-B			P value summary	ns	ns	ns	ns		P value summary	****			***			****			****			**			****
wild type vs. flag::rpa-4	0.2	No	0.9908	0.9436	A-C		rpa-2 vs. ollas::rpa-1; rpa-2	-4.639	No	0.1295	0.3699	A-C	rpa-2 vs. ollas::rpa-1; rpa-2	-12.94	Yes	0.0141	0.0135	A-C	wild type vs. rpa-4	13.28	Yes	0.0337	0.0802	A-C									One- or two-sided	Two-sided			Two-sided			Two-sided			Two-sided			Two-sided			Two-sided
flag::rpa-2 vs. flag::rpa-4	-3.2	No	0.4062	0.2579	B-C		rpa-2;rpa-4 vs. ollas::rpa-1; rpa-2	-20.69	Yes	<0.0001	<0.0001	B-C	rpa-2;rpa-4 vs. ollas::rpa-1; rpa-2	14.11	Yes	0.0111	0.0071	B-C	wild type vs. rpa-2;rpa-4	-35.96	Yes	<0.0001	<0.0001	A-D			D'Agostino & Pearson test						Statistically significant (P < 0.05)?	Yes			Yes			Yes			Yes			Yes			Yes
																			rpa-2 vs. rpa-4	43.53	Yes	<0.0001	<0.0001	B-C			K2	0.1204	0.4369	0.6934	1.524
Test details	Mean rank 1	Mean rank 2	Mean rank diff.	n1	n2		Test details	Mean rank 1	Mean rank 2	Mean rank diff.	n1	n2	Test details	Mean rank 1	Mean rank 2	Mean rank diff.	n1	n2	rpa-2 vs. rpa-2;rpa-4	-5.707	No	0.1582	0.4521	B-D			P value	0.9416	0.8038	0.707	0.4668		Data analyzed	O1	O1_2DEL	Total	O1	O1_4DEL	Total	O1	O1_DM	Total	O1_2DEL	O1_4DEL	Total	O1_2DEL	O1_DM	Total	O1_4DEL
wild type vs. flag::rpa-2	9.2	5.8	3.4	5	5		rpa-2 vs. rpa-2;rpa-4	31.31	15.25	16.06	18	18	rpa-2 vs. rpa-2;rpa-4	14.17	41.22	-27.06	18	18	rpa-4 vs. rpa-2;rpa-4	-49.24	Yes	<0.0001	<0.0001	C-D			Passed normality test (alpha=0.05)?	Yes	Yes	Yes	Yes		HAZY	167	4	171	167	137	304	167	22	189	4	137	141	4	22	26	137
wild type vs. flag::rpa-4	9.2	9	0.2	5	5		rpa-2 vs. ollas::rpa-1; rpa-2	31.31	35.94	-4.639	18	18	rpa-2 vs. ollas::rpa-1; rpa-2	14.17	27.11	-12.94	18	18									P value summary	ns	ns	ns	ns		NOT	65	81	146	65	105	170	65	98	163	81	105	186	81	98	179	105
flag::rpa-2 vs. flag::rpa-4	5.8	9	-3.2	5	5		rpa-2;rpa-4 vs. ollas::rpa-1; rpa-2	15.25	35.94	-20.69	18	18	rpa-2;rpa-4 vs. ollas::rpa-1; rpa-2	41.22	27.11	14.11	18	18	Test details	Mean rank 1	Mean rank 2	Mean rank diff.	n1	n2									Total	232	85	317	232	242	474	232	120	352	85	242	327	85	120	205	242
																			wild type vs. rpa-2	26.08	56.33	-30.25	25	15			Shapiro-Wilk test
Table Analyzed	Figure S2A_viabilityoftags	Figure S2A_viabilityoftags	Figure S2A_viabilityoftags				Table Analyzed	Figure S2A_egg compared to double	Figure S2A_egg compared to double	Figure S2A_egg compared to double			Table Analyzed	Figure S2A_length compared to double	Figure S2A_length compared to double	Figure S2A_length compared to double			wild type vs. rpa-4	26.08	12.8	13.28	25	15			W	0.9867	0.9614	0.9627	0.9468		Percentage of row total	O1	O1_2DEL		O1	O1_4DEL		O1	O1_DM		O1_2DEL	O1_4DEL		O1_2DEL	O1_DM		O1_4DEL
																			wild type vs. rpa-2;rpa-4	26.08	62.04	-35.96	25	25			P value	0.9863	0.8035	0.7107	0.3477		HAZY	97.66%	2.34%		54.93%	45.07%		88.36%	11.64%		2.84%	97.16%		15.38%	84.62%		86.16%
Column B	flag::rpa-2	flag::rpa-4	flag::rpa-4				Column B	rpa-2;rpa-4	ollas::rpa-1; rpa-2	ollas::rpa-1; rpa-2			Column B	rpa-2;rpa-4	ollas::rpa-1; rpa-2	ollas::rpa-1; rpa-2			rpa-2 vs. rpa-4	56.33	12.8	43.53	15	15			Passed normality test (alpha=0.05)?	Yes	Yes	Yes	Yes		NOT	44.52%	55.48%		38.24%	61.76%		39.88%	60.12%		43.55%	56.45%		45.25%	54.75%		51.72%
vs.	vs.	vs.	vs.				vs.	vs.	vs.	vs.			vs.	vs.	vs.	vs.			rpa-2 vs. rpa-2;rpa-4	56.33	62.04	-5.707	15	25			P value summary	ns	ns	ns	ns
Column A	wild type	wild type	flag::rpa-2				Column A	rpa-2	rpa-2	rpa-2;rpa-4			Column A	rpa-2	rpa-2	rpa-2;rpa-4			rpa-4 vs. rpa-2;rpa-4	12.8	62.04	-49.24	15	25									Percentage of column total	O1	O1_2DEL		O1	O1_4DEL		O1	O1_DM		O1_2DEL	O1_4DEL		O1_2DEL	O1_DM		O1_4DEL
																											Kolmogorov-Smirnov test						HAZY	71.98%	4.71%		71.98%	56.61%		71.98%	18.33%		4.71%	56.61%		4.71%	18.33%		56.61%
Mann Whitney test							Mann Whitney test						Mann Whitney test						Table Analyzed	Figure-S2A nuclearvolume_mp	Figure-S2A nuclearvolume_mp	Figure-S2A nuclearvolume_mp	Figure-S2A nuclearvolume_mp	Figure-S2A nuclearvolume_mp	Figure-S2A nuclearvolume_mp		KS distance	0.1161	0.1279	0.1218	0.1041		NOT	28.02%	95.29%		28.02%	43.39%		28.02%	81.67%		95.29%	43.39%		95.29%	81.67%		43.39%
P value	0.3095	>0.9999	0.3095				P value	0.0004	0.2347	0.0001			P value	<0.0001	0.0026	0.0011											P value	>0.1000	>0.1000	>0.1000	>0.1000
Exact or approximate P value?	Exact	Exact	Exact				Exact or approximate P value?	Exact	Exact	Exact			Exact or approximate P value?	Exact	Exact	Exact			Column B	rpa-2	rpa-4	rpa-2;rpa-4	rpa-4	rpa-2;rpa-4	rpa-2;rpa-4		Passed normality test (alpha=0.05)?	Yes	Yes	Yes	Yes		Percentage of grand total	O1	O1_2DEL		O1	O1_4DEL		O1	O1_DM		O1_2DEL	O1_4DEL		O1_2DEL	O1_DM		O1_4DEL
P value summary	ns	ns	ns				P value summary	***	ns	***			P value summary	****	**	**			vs.	vs.	vs.	vs.	vs.	vs.	vs.		P value summary	ns	ns	ns	ns		HAZY	52.68%	1.26%		35.23%	28.90%		47.44%	6.25%		1.22%	41.90%		1.95%	10.73%		37.85%
Significantly different (P < 0.05)?	No	No	No				Significantly different (P < 0.05)?	Yes	No	Yes			Significantly different (P < 0.05)?	Yes	Yes	Yes			Column A	wild type	wild type	wild type	rpa-2	rpa-2	rpa-4								NOT	20.50%	25.55%		13.71%	22.15%		18.47%	27.84%		24.77%	32.11%		39.51%	47.80%		29.01%
One- or two-tailed P value?	Two-tailed	Two-tailed	Two-tailed				One- or two-tailed P value?	Two-tailed	Two-tailed	Two-tailed			One- or two-tailed P value?	Two-tailed	Two-tailed	Two-tailed											Number of values	22	12	16	19
Sum of ranks in column A,B	33 , 22	28 , 27	22 , 33				Sum of ranks in column A,B	439 , 227	295.5 , 370.5	218.5 , 447.5			Sum of ranks in column A,B	186 , 480	240 , 426	433 , 233			Mann Whitney test
Mann-Whitney U	7	12	7				Mann-Whitney U	56	124.5	47.5			Mann-Whitney U	15	69	62			P value	<0.0001	0.0009	<0.0001	<0.0001	0.1643	<0.0001			KRUSKALL WALLIS!!
																			Exact or approximate P value?	Exact	Exact	Exact	Exact	Exact	Exact		Number of families	1
Difference between medians							Difference between medians						Difference between medians						P value summary	****	***	****	****	ns	****		Number of comparisons per family	6
Median of column A	98.51, n=5	98.51, n=5	97.19, n=5				Median of column A	3.000, n=18	3.000, n=18	1.500, n=18			Median of column A	25.38, n=18	25.38, n=18	99.67, n=18			Significantly different (P < 0.05)?	Yes	Yes	Yes	Yes	No	Yes		Q	0.05
Median of column B	97.19, n=5	99.44, n=5	99.44, n=5				Median of column B	1.500, n=18	4.000, n=18	4.000, n=18			Median of column B	99.67, n=18	47.29, n=18	47.29, n=18			One- or two-tailed P value?	Two-tailed	Two-tailed	Two-tailed	Two-tailed	Two-tailed	Two-tailed
Difference: Actual	-1.316	0.9323	2.249				Difference: Actual	-1.5	1	2.5			Difference: Actual	74.29	21.92	-52.38			Sum of ranks in column A,B	337 , 483	628 , 192	337 , 938	345 , 120	257 , 563	120 , 700		Two-stage linear step-up procedure of Benjamini, Krieger and Yekutieli	Mean rank diff.	Discovery?	q value	Individual P Value
Difference: Hodges-Lehmann	-2.061	-1.388	2.003				Difference: Hodges-Lehmann	-2	1	3			Difference: Hodges-Lehmann	85.01	32	-52.46			Mann-Whitney U	12	72	12	0	137	0		wild type vs. rpa-2	33.26	Yes	<0.0001	<0.0001	A-B
																											wild type vs. rpa-4	-3.972	No	0.3445	0.5468	A-C
																			Difference between medians								wild type vs. rpa-2;rpa-4	0.8278	No	0.47	0.8952	A-D
																			Median of column A	36.59, n=25	36.59, n=25	36.59, n=25	59.67, n=15	59.67, n=15	32.03, n=15		rpa-2 vs. rpa-4	-37.23	Yes	<0.0001	<0.0001	B-C
																			Median of column B	59.67, n=15	32.03, n=15	62.66, n=25	32.03, n=15	62.66, n=25	62.66, n=25		rpa-2 vs. rpa-2;rpa-4	-32.43	Yes	<0.0001	<0.0001	B-D
																			Difference: Actual	23.08	-4.561	26.07	-27.64	2.988	30.63		rpa-4 vs. rpa-2;rpa-4	4.799	No	0.3445	0.4808	C-D
																			Difference: Hodges-Lehmann	22.13	-4.823	26.5	-27.64	4.311	31.28
																											Test details	Mean rank 1	Mean rank 2	Mean rank diff.	n1	n2
																											wild type vs. rpa-2	40.09	6.833	33.26	22	12
																											wild type vs. rpa-4	40.09	44.06	-3.972	22	16
																											wild type vs. rpa-2;rpa-4	40.09	39.26	0.8278	22	19
																											rpa-2 vs. rpa-4	6.833	44.06	-37.23	12	16
																											rpa-2 vs. rpa-2;rpa-4	6.833	39.26	-32.43	12	19
																											rpa-4 vs. rpa-2;rpa-4	44.06	39.26	4.799	16	19
																											ONEWAY_ANOVA
																											Number of families	1
																											Number of comparisons per family	6
																											Q	0.05
																											Two-stage linear step-up procedure of Benjamini, Krieger and Yekutieli	Mean Diff.	Discovery?	q value	Individual P Value
																											wild type vs. rpa-2	151.2	Yes	<0.0001	<0.0001	A-B
																											wild type vs. rpa-4	-14.19	No	0.2831	0.4493	A-C
																											wild type vs. rpa-2;rpa-4	0.7797	No	0.5067	0.9651	A-D
																											rpa-2 vs. rpa-4	-165.4	Yes	<0.0001	<0.0001	B-C
																											rpa-2 vs. rpa-2;rpa-4	-150.4	Yes	<0.0001	<0.0001	B-D
																											rpa-4 vs. rpa-2;rpa-4	14.97	No	0.2831	0.4397	C-D
																											Test details	Mean 1	Mean 2	Mean Diff.	SE of diff.	n1
							n2	t	DF																		wild type vs. rpa-2	539.5	388.3	151.2	20.36	22
							12	7.425	65																		wild type vs. rpa-4	539.5	553.6	-14.19	18.64	22
							16	0.7611	65																		wild type vs. rpa-2;rpa-4	539.5	538.7	0.7797	17.77	22
							19	0.04388	65																		rpa-2 vs. rpa-4	388.3	553.6	-165.4	21.67	12
							16	7.633	65																		rpa-2 vs. rpa-2;rpa-4	388.3	538.7	-150.4	20.92	12
							19	7.19	65																		rpa-4 vs. rpa-2;rpa-4	553.6	538.7	14.97	19.25	16
							19	0.7775	65																		T-test-assuming equivalent variance
																											Table Analyzed	Figure-S2B lengthofentiregonad	Figure-S2B lengthofentiregonad	Figure-S2B lengthofentiregonad	Figure-S2B lengthofentiregonad	Figure-S2B lengthofentiregonad
							Figure-S2B lengthofentiregonad
																											Column B	rpa-2	rpa-4	rpa-2;rpa-4	rpa-2;rpa-4	rpa-4
							rpa-2;rpa-4																				vs.	vs.	vs.	vs.	vs.	vs.
							vs.																				Column A	wild type	wild type	wild type	rpa-2	rpa-2
							rpa-4
																											Unpaired t test
																											P value	<0.0001	0.4553	0.9665	<0.0001	<0.0001
							0.4809																				P value summary	****	ns	ns	****	****
							ns																				Significantly different (P < 0.05)?	Yes	No	No	Yes	Yes
							No																				One- or two-tailed P value?	Two-tailed	Two-tailed	Two-tailed	Two-tailed	Two-tailed
							Two-tailed																				t, df	t=8.279, df=32	t=0.7547, df=36	t=0.04228, df=39	t=7.267, df=29	t=8.117, df=26
							t=0.7129, df=33
																											How big is the difference?
																											Mean of column A	539.5	539.5	539.5	388.3	388.3
							553.6																				Mean of column B	388.3	553.6	538.7	538.7	553.6
							538.7																				Difference between means (B - A) ± SEM	-151.2 ± 18.26	14.19 ± 18.80	-0.7797 ± 18.44	150.4 ± 20.70	165.4 ± 20.38
							-14.97 ± 21.00																				95% confidence interval	-188.4 to -114.0	-23.94 to 52.32	-38.08 to 36.52	108.1 to 192.8	123.5 to 207.3
							-57.69 to 27.75																				R squared (eta squared)	0.6817	0.01558	4.583e-05	0.6455	0.717
							0.01517
																											F test to compare variances
																											F, DFn, Dfd	1.701, 21, 11	1.204, 15, 21	1.323, 18, 21	2.251, 18, 11	2.049, 15, 11
							1.099, 18, 15																				P value	0.3647	0.6805	0.5342	0.1717	0.2342
							0.8633																				P value summary	ns	ns	ns	ns	ns
							ns																				Significantly different (P < 0.05)?	No	No	No	No	No
							No
																											Data analyzed
																											Sample size, column A	22	22	22	12	12
							16																				Sample size, column B	12	16	19	19	16
							19
[truncated: 6 more columns]

## Sheet: Figure S6
FIGURE S6A-GFP11RPA1_MIRFOCI			FIGURE S6B-GFP11RPA-1_MIRFOCI_TIMEOFAPPEARANCEALL					Supplemental Figure S6C		number of events, n
	TZ	MP		TZ	MP			bio-FLAG(RPA-1), Cy3-FLAG(RPA-2), Cy5-FLAG(RPA-2)		Cy3	Cy5	Cy3/Cy5	total	Cy3, %	Cy5, %	Cy3/Cy5, %
Number of values	36	36	Number of values	23	41					RPA-2/2	RPA-2/2	RPA-2/2/2		RPA-2/2	RPA-2/2	RPA-2/2/2
Minimum	0	0	Minimum	2	2			Experiment (Post-Wash)		361	355	21	737	48.9824	48.1682	2.84939
25% Percentile	0	1	25% Percentile	2	2					305	358	19	682	44.7214	52.4927	2.78592
Median	1	1	Median	2	4					427	408	28	863	49.4786	47.2769	3.2445
75% Percentile	1	1	75% Percentile	10	6					392	411	35	838	46.778	49.0453	4.17661
Maximum	2	3	Maximum	22	32					383	407	20	810	47.284	50.2469	2.46914
Range	2	3	Range	20	30				average	373.6	387.8	24.6		47.4489	49.446	3.10511
									st dev	45.1198	28.6304	6.80441		1.89654	2.02618	0.659409
Mean	0.6389	1.139	Mean	6.522	5.951
Std. Deviation	0.6825	0.5929	Std. Deviation	6.639	7.287
Std. Error of Mean	0.1138	0.09882	Std. Error of Mean	1.384	1.138			Supplemental Figure S6D		number of events, n
								bio-OLLAS(RPA-1), Cy3-FLAG(RPA-2), Cy5-FLAG(RPA-2)		Cy3	Cy5	Cy3/Cy5	total	Cy3, %	Cy5, %	Cy3/Cy5, %
Sum	23	41	Sum	150	244					RPA-1/2	RPA-1/2	RPA-1/2/2		RPA-1/2	RPA-2/2	RPA-1/2/2
Mann whitney			Mannwhitney					Experiment (Post-Wash)		156	201	9	366	42.623	54.918	2.45902
Table Analyzed	GFP11rpa1-# of foci		Table Analyzed	GFP11rpa1-time till all						318	335	25	678	46.9027	49.41	3.68732
										323	316	28	667	48.4258	47.3763	4.1979
Column B	MP		Column B	MP					average	265.667	284	20.6667		45.9838	50.5681	3.44808
vs.	vs.		vs.	vs.					st dev	95.007	72.5052	10.2144		3.00856	3.90196	0.893787
Column A	TZ		Column A	TZ				Supplemental Figure S6E
								bio-OLLAS (RPA-1), Cy3-FLAG (RPA-2), Cy5-MYC (RPA-4)		Cy3	Cy5	Cy3/Cy5	total	Cy3, %	Cy5, %	Cy3/Cy5, %
Mann Whitney test			Mann Whitney test							RPA-1/2	RPA-1/4	RPA-1/2/4		RPA-1/2	RPA-1/4	RPA-1/2/4
P value	0.0007		P value	0.849
Exact or approximate P value?	Exact		Exact or approximate P value?	Exact				Pre-Ab control		5	10	0	15	33.3333	66.6667	0
P value summary	***		P value summary	ns						30	27	0	57	52.6316	47.3684	0
Significantly different (P < 0.05)?	Yes		Significantly different (P < 0.05)?	No					average	17.5	18.5	0		42.9825	57.0175	0
One- or two-tailed P value?	Two-tailed		One- or two-tailed P value?	Two-tailed					st dev	17.6777	12.0208	0		13.6459	13.6459	0
Sum of ranks in column A,B	1061 , 1568		Sum of ranks in column A,B	760.5 , 1320
Mann-Whitney U	394.5		Mann-Whitney U	458.5				Experiment (Post-Wash) (repeated from panel 4B)		420	49	7	476	88.2353	10.2941	1.47059
										324	195	4	523	61.9503	37.2849	0.764818
Difference between medians			Difference between medians							336	183	4	523	64.2447	34.9904	0.764818
Median of column A	1.000, n=36		Median of column A	2.000, n=23						48	281	4	333	14.4144	84.3844	1.2012
Median of column B	1.000, n=36		Median of column B	4.000, n=41						229	331	11	571	40.1051	57.9685	1.92644
Difference: Actual	0		Difference: Actual	2						272	355	10	637	42.7002	55.73	1.56986
Difference: Hodges-Lehmann	1		Difference: Hodges-Lehmann	0						287	416	11	714	40.1961	58.2633	1.54062
									average	273.714	258.571	7.28571		50.2637	48.4165	1.31976
									st dev	116.142	124.836	3.35233		23.5259	23.4267	0.434381
								Wt. Control		5	12	0	17	29.4118	70.5882	0
										36	28	0	64	56.25	43.75	0
										71	43	0	114	62.2807	37.7193	0
									average	37.3333	35.5	0		59.2654	40.7346	0
									st dev	33.0202	10.6066	0		4.26435	4.26435	0
								OLLAs-RPA-1 only control		1	16	0	17	5.88235	94.1176	0
										2	35	1	38	5.26316	92.1053	2.63158
										6	17	4	27	22.2222	62.963	14.8148
									average	3	26	2.5		13.7427	77.5341	8.7232
									st dev	2.64575	12.7279	2.12132		11.9919	20.6067	8.61485

[truncated: 2 more sheets: FIGURE S7, FIGURE S8]
